# Supplementary material for: Comparative characterization of PCDH19 missense and truncating variants in PCDH19-related epilepsy
Source: J Hum Genet. 2020 Dec 2;66(6):569–78. doi: 10.1038/s10038-020-00880-z (PMC8144015; doi:10.1038/s10038-020-00880-z)
Supplement: Supplementary file 3 — Supplemental Table 1 [file 10038_2020_880_MOESM3_ESM.xlsx]

## Sheet: Supplemental Table 1
Supplemental Table 1. Summary of Japanese patients with PCDH19-related epilepsy.
Number	Sex	Variants (transcript ID: NM_001184880.2)	Variants (protein)	Type	CDS position	Affected amino acid position	Exon	Subcellular Location (Uniprot_ Q8TAB3)	Inheritance	Onset age (month)	Seizure-related features									Autistic/ behavioral disturbances	Intellectural disability				MAF 1000 Genome project [publised in 2015]		MAF gnomAD_exome		MAF gnomAD_genome		HGVD	SIFT		Polyphen2_HDIV		Polyphen2_HVAR		CADD	MutationTaster		phyloP100way vertebrate	Remarks
											Febrile seizures	Tonic-clonic seizures	Tonic seizures	Hemiclonic/ Unilat	Myoclonic seizures	Complex partial seizure/ absence	Focal seizures	Status epilepticus	Cluster		Normal/ Border	Mild	Moderate	Severe	ALL	EAS	ALL	EAS	ALL	EAS		Score	Prediction	Score	Prediction	Score	Prediction		Score	Prediction
1	Female	c.498C>A	p.Tyr166*	Nonsense	498	166	1	EC2	De novo	12	+		+						+		+				.	.	.	.	.	.	.	.	.	.	.	.	.	35	1	A	-0.505
2	Female	c.688G>A	p.Asp230Asn	Missense	688	230	1	EC2	Unknown	4			+						+	+				+	.	.	.	.	.	.	.	0	D	1	D	0.99	D	31	1	D	7.905
3	Female	c.695A>G	p.Asn232Ser	Missense	695	232	1	EC2	De novo	8	+						+		+			+			.	.	.	.	.	.	.	0	D	0.997	D	0.97	D	24.1	1	D	8.017
4	Female	c.798C>G	p.Asp266Glu	Missense	798	266	1	EC3	De novo	9	+					+			+		+				.	.	.	.	.	.	.	0	D	0.999	D	0.997	D	23.8	1	D	-0.079
5	Female	c.922G>T	p.Glu308*	Nonsense	922	308	1	EC3	Paternal(Hemizygous)	20	+	+							+	+		+			.	.	.	.	.	.	.	.	.	.	.	.	.	36	1	A	2.117	Father's clinical feature: Unaffected
6	Female	c.1019A>G	p.Asn340Ser	Missense	1019	340	1	EC3	Maternal	9	+						+					+			.	.	.	.	.	.	.	0.002	D	0.999	D	0.986	D	23.9	1	D	8.017
7	Female	c.1091delC	p.Pro364Argfs*4	Frameshift	1091	364	1	EC4	De novo	7		+							+		NA	NA	NA	NA	.	.	5.673e-06	0	.	.	.	.	.	.	.	.	.	.	.	.	.
8	Female	c.1091delC	p.Pro364Argfs*4	Frameshift	1091	364	1	EC4	De novo	10	+		+						+		+				.	.	5.673e-06	0	.	.	.	.	.	.	.	.	.	.	.	.	.
9	Female	c.1091dupC	p.Tyr366Leufs*10	Frameshift	1091	366	1	EC4	De novo	9						+			+		+				.	.	1.135e-05	0	.	.	.	.	.	.	.	.	.	.	.	.	.
10	Female	c.1342G>A	p.Asp448Asn	Missense	1342	448	1	EC4	De novo	12	+	+							+		+				.	.	.	.	.	.	.	0	D	0.999	D	0.995	D	27.9	1	D	7.905
11	Female	c.1352C>A	p.Pro451Gln	Missense	1352	451	1	EC4	De novo	13		+							+			+			.	.	.	.	.	.	.	0	D	1	D	0.999	D	27.2	1	D	10.003
12	Female	c.1425_1426del	p.Ser476Cysfs*46	Frameshift	1425	476	1	EC5	De novo	9		+					+		+					+	.	.	.	.	.	.	.	.	.	.	.	.	.	.	.	.	.
13	Female	Microdeletion(exon4-6)	Microdeletion(exon4-6)	Microdeletion(exon4-6)	2617	873	4	CP	De novo	11	+		+						+		+				.	.	.	.	.	.	.	.	.	.	.	.	.	.	.	.	.
EC: extracellular cadherin; CP: cytoplasmic; ".": deanotated
