# Supplementary material for: Comparative characterization of PCDH19 missense and truncating variants in PCDH19-related epilepsy
Source: J Hum Genet. 2020 Dec 2;66(6):569–78. doi: 10.1038/s10038-020-00880-z (PMC8144015; doi:10.1038/s10038-020-00880-z)
Supplement: Supplementary file 4 — Supplemental Table 2 [file 10038_2020_880_MOESM4_ESM.xlsx]

## Sheet: Supplemental Table 2
Supplemental Table 2. Summary of PCDH19-related epilepsy patients from literature.
Number	Sex	Variants (transcript ID: NM_001184880.2)	Variants (protein)	Type	CDS position	Affected amino acid position	Exon	Subcellular Location (Uniprot_ Q8TAB3)	Inheritance	Onset age (month)	Seizure-related features									Autistic/ behavioral disturbances	Intellectural disability				MAF 1000 Genome project [ALL, publised in 2015]	MAF gnomAD exome [ALL]	MAF gnomAD genome [ALL]	HGVD	SIFT		Polyphen2_HDIV		Polyphen2_HVAR		CADD	MutationTaster		phyloP100way vertebrate	Reference	Remarks
											Febrile seizures	Tonic-clonic seizures	Tonic seizures	Hemiclonic/ Unilat	Myoclonic seizures	Complex partial seizure/ absence	Focal seizures	Status epilepticus	Cluster		Normal/ Border	Mild	Moderate	Severe					Score	Prediction	Score	Prediction	Score	Prediction		Score	Prediction
1	Female	c.52C>T	p.Gln18*	Nonsense	52	18	1	SP	De novo	22	NA	NA	NA	NA	NA	NA	NA	NA	NA	NA	NA	NA	NA	NA	.	.	.	.	.	.	.	.	.	.	36	1	A	0.848	[23]
2	Female	c.64delC	p.Leu22Serfs*8	Frameshift	64	22	1	EC1	De novo	10	+	+							+	+	NA	NA	NA	NA	.	.	.	.	.	.	.	.	.	.	.	.	.	.	[29]
3	Female	c.74T>C	p.Leu25Pro	Missense	74	25	1	EC1	De novo	8		+	+					+	+	+			+		.	.	.	.	0	D	0.999	D	0.999	D	27.6	1	D	7.358	[10],[48]
4	Female	c.74T>C	p.Leu25Pro	Missense	74	25	1	EC1	Maternal	8	NA	NA	NA	NA	NA	NA	NA	NA	NA	NA	NA	NA	NA	NA	.	.	.	.	0	D	0.999	D	0.999	D	27.6	1	D	7.358	[23]
5	Female	c.78delG	p.Lys26Asnfs*4	Frameshift	78	26	1	EC1	De novo	6	+	+						+	+	+		0.5	0.5		.	.	.	.	.	.	.	.	.	.	.	.	.	.	[22]
6	Female	c.78delG	p.Lys26Asnfs*4	Frameshift	78	26	1	EC1	De novo	6							+			+	NA	NA	NA	NA	.	.	.	.	.	.	.	.	.	.	.	.	.	.	[38]
7	Female	c.83C>A	p.Ser28*	Nonsense	83	28	1	EC1	De novo	8		+					+			+		+			.	.	.	.	.	.	.	.	.	.	38	1	A	4.443	[31]
8	Female	c.83C>A	p.Ser28*	Nonsense	83	28	1	EC1	De novo	16	+		+				+		+		NA	NA	NA	NA	.	.	.	.	.	.	.	.	.	.	38	1	A	4.443	[45]	IQ=69
9	Female	c.83C>A	p.Ser28*	Nonsense	83	28	1	EC1	De novo	8	+						+		+	+	+				.	.	.	.	.	.	.	.	.	.	38	1	A	4.443	[45]
10	Female	c.91G>A	p.Glu31Lys	Missense	91	31	1	EC1	De novo	6	+	+		+	+	+			+		NA	NA	NA	NA	.	.	.	.	0	D	0.997	D	0.992	D	33	1	D	6.018	[46]
11	Female	c.134_135del	p.Asp45Glyfs*43	Frameshift	134	45	1	EC1	De novo	3.4	+						+		+			+			.	.	.	.	.	.	.	.	.	.	.	.	.	.	[49]
12	Female	c.134_135del	p.Asp45Glyfs*43	Frameshift	134	45	1	EC1	Paternal(Unknown)	18	+	+							+		NA	NA	NA	NA	.	.	.	.	.	.	.	.	.	.	.	.	.	.	[29]	Father's clinical feature: Unknown
13	Female	c.134_135del	p.Asp45Glyfs*43	Frameshift	134	45	1	EC1	Paternal(Unknown)	8						+				+			+		.	.	.	.	.	.	.	.	.	.	.	.	.	.	[19],[20]	Father's clinical feature: Unknown
14	Female	c.136G>C	p.Ala46Pro	Missense	136	46	1	EC1	Paternal(Unknown)	11	NA	NA	NA	NA	NA	NA	NA	NA	NA	NA	NA	NA	NA	NA	.	.	.	.	0.064	T	1	D	0.999	D	25.3	1	D	5.987	[23]	Father's clinical feature: Unknown
15	Female	c.136G>C	p.Ala46Pro	Missense	136	46	1	EC1	Paternal(Unknown)	11.4	+		+				+		+		NA	NA	NA	NA	.	.	.	.	0.064	T	1	D	0.999	D	25.3	1	D	5.987	[45]	IQ=83; Father's clinical feature: Unknown
16	Female	c.136G>C	p.Ala46Pro	Missense	136	46	1	EC1	Paternal(Unknown)	16.7	+		+				+		+	+	NA	NA	NA	NA	.	.	.	.	0.064	T	1	D	0.999	D	25.3	1	D	5.987	[45]	IQ=51; Father's clinical feature: Unknown
17	Female	c.139C>T	p.Arg47*	Nonsense	139	47	1	EC1	De novo	15							+				NA	NA	NA	NA	.	.	.	.	.	.	.	.	.	.	37	1	A	3.954	[38]
18	Female	c.142G>T	p.Glu48*	Nonsense	142	48	1	EC1	Paternal(Unknown)	9	+	+		+		+	+	+	+	+		+			.	.	.	.	.	.	.	.	.	.	36	1	A	3.655	[6]	Father's clinical feature: Unaffected
19	Female	c.152dupT	p.Ala52Argfs*37	Frameshift	152	52	1	EC1	De novo	1			+				+				NA	NA	NA	NA	.	.	.	.	.	.	.	.	.	.	.	.	.	.	[45]	DQ=70
20	Female	c.154_176del	p.Ala52Serfs*29	Frameshift	154	52	1	EC1	De novo	8	+		+				+					+			.	.	.	.	.	.	.	.	.	.	.	.	.	.	[45]
21	Male(Mosaic)	c.158dupT	p.Asp54Glyfs*35	Frameshift	158	54	1	EC1	De novo	9	+	+			+	+			+	+	NA	NA	NA	NA	.	.	.	.	.	.	.	.	.	.	.	.	.	.	[29]
22	Female	c.183dupT	p.Arg62Serfs*27	Frameshift	183	62	1	EC1	De novo	21	+	+					+		+	+	NA	NA	NA	NA	.	.	.	.	.	.	.	.	.	.	.	.	.	.	[29]
23	Female	c.215T>G	p.Val72Gly	Missense	215	72	1	EC1	Unknown	7	+		+						+	+				+	.	.	.	.	0.001	D	1	D	0.998	D	23.7	1	D	9.221	[18]
24	Female	c.241dupC	p.Leu81Profs*8	Frameshift	241	81	1	EC1	De novo	NA	NA	NA	NA	NA	NA	NA	NA	NA	NA	NA	NA	NA	NA	NA	.	.	.	.	.	.	.	.	.	.	.	.	.	.	[8]
25	Female	c.242T>G	p.Leu81Arg	Missense	242	81	1	EC1	Unknown	11		+						+	+	+		+			.	.	.	.	0	D	1	D	0.999	D	25.3	1	D	9.221	[7]
26	Female	c.242T>G	p.Leu81Arg	Missense	242	81	1	EC1	Unknown	11		+							+	+			+		.	.	.	.	0	D	1	D	0.999	D	25.3	1	D	9.221	[1]
27	Female	c.242T>G	p.Leu81Arg	Missense	242	81	1	EC1	De novo	6	+		+			+	+		+	+				+	.	.	.	.	0	D	1	D	0.999	D	25.3	1	D	9.221	[45]
28	Female	c.253C>T	p.Gln85*	Nonsense	253	85	1	EC1	Familial	7	+	+			+	+				+		+			.	.	.	.	.	.	.	.	.	.	36	1	A	4.401	[37],[9],[48]	Clinical information: B-V-22
29	Female	c.253C>T	p.Gln85*	Nonsense	253	85	1	EC1	Familial	NA	NA	NA	NA	NA	NA	NA	NA	NA	NA	NA	NA	NA	NA	NA	.	.	.	.	.	.	.	.	.	.	36	1	A	4.401	[8]
30	Female	c.262G>T	p.Asp88Tyr	Missense	262	88	1	EC1	De novo	4		+				+	+		+	+	NA	NA	NA	NA	.	.	.	.	0	D	1	D	0.999	D	27	1	D	7.858	[29]
31	Female	c.269A>T	p.Asp90Val	Missense	269	90	1	EC1	De novo	11			+						+					+	.	.	.	.	0.001	D	0.997	D	0.955	D	26.2	1	D	7.969	[19]
32	Female	c.296G>A	p.Cys99Tyr	Missense	296	99	1	EC1	Paternal(Hemizygous)	9	+						+		+		NA	NA	NA	NA	.	.	.	.	0	D	0.999	D	0.998	D	26.2	1	D	7.858	[34]	Father's clinical feature: Unaffected
33	Male(Mosaic)	c.317T>A	p.Met106Lys	Missense	317	106	1	EC1	De novo	5							+		+	+	NA	NA	NA	NA	.	.	.	.	0.002	D	0.987	D	0.979	D	25.2	1	D	9.268	[29]
34	Female	c.339C>A	p.Cys113*	Nonsense	339	113	1	EC1	Familial	18	+	+					+		+	+	NA	NA	NA	NA	.	.	.	.	.	.	.	.	.	.	36	1	A	1.443	[28]
35	Female	c.339dupC	p.Val114Argfs*112	Frameshift	339	114	1	EC1	Familial	42	+	+							+	+	NA	NA	NA	NA	.	.	.	.	.	.	.	.	.	.	.	.	.	.	[29]
36	Female	c.344T>A	p.Ile115Lys	Missense	344	115	1	EC1	De novo	8							+			+	NA	NA	NA	NA	.	.	.	.	0	D	0.877	P	0.368	B	25.8	1	D	9.268	[38]
37	Female	c.352G>T	p.Glu118*	Nonsense	352	118	1	EC1	De novo	11	+	+							+	+			+		.	.	.	.	.	.	.	.	.	.	38	1	A	7.858	[6]
38	Female	c.352G>T	p.Glu118*	Nonsense	352	118	1	EC1	De novo	NA	NA	NA	NA	NA	NA	NA	NA	NA	NA	NA	NA	NA	NA	NA	.	.	.	.	.	.	.	.	.	.	38	1	A	7.858	[8]
39	Female	c.352_354del	p.Glu118del	Inframe-deletion	352	118	1	EC1	De novo	0.7	+						+		+			+			.	.	.	.	.	.	.	.	.	.	.	.	.	.	[49]
40	Female	c.357delC	p.Lys120Argfs*3	Frameshift	357	120	1	EC1	Familial	12	NA	NA	NA	NA	NA	NA	NA	NA	NA	+				+	.	.	.	.	.	.	.	.	.	.	.	.	.	.	[9]
41	Female	c.361G>A	p.Asp121Asn	Missense	361	121	1	EC1	Paternal(Unknown)	9	+	+		+			+	+	+			+			.	.	.	.	0.001	D	0.988	D	0.69	P	28.9	1	D	7.858	[6]	Father's clinical feature: Unaffected
42	Female	c.361G>C	p.Asp121His	Missense	361	121	1	EC1	De novo	15							+			+	NA	NA	NA	NA	.	.	.	.	0.001	D	0.997	D	0.819	P	26.4	1	D	7.858	[38]
43	Female	c.361G>C	p.Asp121His	Missense	361	121	1	EC1	De novo	13	NA	NA	NA	NA	NA	NA	NA	NA	NA	NA	NA	NA	NA	NA	.	.	.	.	0.001	D	0.997	D	0.819	P	26.4	1	D	7.858	[23]
44	Female	c.370G>A	p.Asp124Asn	Missense	370	124	1	EC1	Paternal(Mosaic)	9	+						+		+		NA	NA	NA	NA	.	.	.	.	0	D	1	D	0.99	D	32	1	D	7.858	[28]	Father's clinical feature: Unaffected
45	Female	c.370G>T	p.Asp124Tyr	Missense	370	124	1	EC1	De novo	10							+			+	NA	NA	NA	NA	.	.	.	.	0	D	1	D	0.998	D	29.8	1	D	7.858	[38]
46	Female	c.370G>A	p.Asp124Asn	Missense	370	124	1	EC1	Maternal	10	NA	NA	NA	NA	NA	NA	NA	NA	NA	NA	NA	NA	NA	NA	.	.	.	.	0	D	1	D	0.99	D	32	1	D	7.858	[23]
47	Female	c.415_423dupTCGGAGGCA	p.Ser139_Ala141dup	Inframe-insertion	415	139	1	EC2	Maternal	13		+							+	+		+			.	.	.	.	.	.	.	.	.	.	.	.	.	.	[7]
48	Female	c.416C>A	p.Ser139*	Nonsense	416	139	1	EC2	De novo	11	+	+			+	+	+		+	+		+			.	.	.	.	.	.	.	.	.	.	39	1	A	8.057	[46]
49	Female	c.416C>T	p.Ser139Leu	Missense	416	139	1	EC2	Maternal	9						+			+	+		+			.	.	.	.	0.001	D	0.999	D	0.994	D	29.9	1	D	8.057	[19]
50	Female	c.424delG	p.Ala142Profs*70	Frameshift	424	142	1	EC2	Unknown	10	+	+					+	+	+	+			+		.	.	.	.	.	.	.	.	.	.	.	.	.	.	[7]
51	Female	c.434dupG	p.Thr146Hisfs*80	Frameshift	434	146	1	EC2	De novo	8							+				NA	NA	NA	NA	.	.	.	.	.	.	.	.	.	.	.	.	.	.	[38]
52	Female	c.437C>G	p.Thr146Arg	Missense	437	146	1	EC2	Paternal(Hemizygous)	9		+					+		+		+				.	.	.	.	0	D	1	D	0.999	D	26.1	1	D	9.94	[7]	Father's clinical feature: Unaffected
53	Female	c.437C>G	p.Thr146Arg	Missense	437	146	1	EC2	Paternal(Unknown)	60	NA	NA	NA	NA	NA	NA	NA	NA	NA	NA	NA	NA	NA	NA	.	.	.	.	0	D	1	D	0.999	D	26.1	1	D	9.94	[23]	Father's clinical feature: Unknown
54	Female	c.445C>T	p.Pro149Ser	Missense	445	149	1	EC2	De novo	17	+						+	+	+		+				.	.	.	.	0	D	1	D	0.999	D	25.6	1	D	9.94	[27]
55	Female	c.445_450dup	p.Pro149_Leu150dup	Inframe-insertion	445	149	1	EC2	Maternal	22	NA	NA	NA	NA	NA	NA	NA	NA	NA	NA	NA	NA	NA	NA	.	.	.	.	.	.	.	.	.	.	.	.	.	.	[23]
56	Female	c.445C>T	p.Pro149Ser	Missense	445	149	1	EC2	De novo	17	+		+				+		+		+				.	.	.	.	0	D	1	D	0.999	D	25.6	1	D	9.94	[45]
57	Female	c.457G>A	p.Ala153Thr	Missense	457	153	1	EC2	Paternal(Unknown)	NA	NA	NA	NA	NA	NA	NA	NA	NA	NA	NA	NA	NA	NA	NA	.	.	.	.	0	D	1	D	0.997	D	32	1	D	7.858	[8]	Father's clinical feature: Unknown
58	Female	c.462C>A	p.Tyr154*	Nonsense	462	154	1	EC2	Unknown	13		+							+			+			.	.	.	.	.	.	.	.	.	.	35	1	A	-0.137	[7]
59	Male(Mosaic)	c.462C>G	p.Tyr154*	Nonsense	462	154	1	EC2	De novo	10	+		+			+		+	+	+			0.5	0.5	.	.	.	.	.	.	.	.	.	.	34	1	A	-0.137	[5]
60	Female	c.463G>C	p.Asp155His	Missense	463	155	1	EC2	Paternal(Unknown)	3		+					+			+	NA	NA	NA	NA	.	.	.	.	0	D	1	D	1	D	27.1	1	D	7.858	[38]	Father's clinical feature: Unknown
61	Female	c.463G>A	p.Asp155Asn	Missense	463	155	1	EC2	Paternal(Unknown)	6							+			+	NA	NA	NA	NA	.	.	.	.	0	D	1	D	0.997	D	29.7	1	D	7.858	[38]	Father's clinical feature: Unknown
62	Female	c.465T>A	p.Asp155Glu	Missense	465	155	1	EC2	De novo	3	+		+				+		+	+		+			.	.	.	.	0	D	0.997	D	0.994	D	23.4	1	D	1.129	[45]
63	Female	c.469G>A	p.Asp157Asn	Missense	469	157	1	EC2	Maternal	5							+			+			+		.	.	.	.	0	D	0.999	D	0.997	D	29.3	1	D	7.858	[19]
64	Female	c.471C>A	p.Asp157Glu	Missense	471	157	1	EC2	De novo	8	+	+					+		+		NA	NA	NA	NA	.	.	.	.	0	D	0.997	D	0.994	D	25.5	1	D	1.966	[28]
65	Female	c.471C>G	p.Asp157Glu	Missense	471	157	1	EC2	De novo	11	+	+					+		+		NA	NA	NA	NA	.	.	.	.	0	D	0.997	D	0.994	D	25.1	1	D	1.966	[29]
66	Female	c.488T>G	p.Val163Gly	Missense	488	163	1	EC2	De novo	8	+	+			+		+		+	+	NA	NA	NA	NA	.	.	.	.	0	D	0.997	D	0.929	D	24.8	1	D	9.268	[28]
67	Female	c.496_498delinsAAA	p.Tyr166Lys	Inframe-insertion/deletion	496	166	1	EC2	Unknown	18		+	+				+			+	NA	NA	NA	NA	.	.	.	.	.	.	.	.	.	.	.	.	.	.	[36]	Clinical information: Case J13
68	Female	c.496_498delinsAAA	p.Tyr166Lys	Inframe-insertion/deletion	496	166	1	EC2	De novo	17	NA	NA	NA	NA	NA	NA	NA	NA	NA	NA	NA	NA	NA	NA	.	.	.	.	.	.	.	.	.	.	.	.	.	.	[23]
69	Female	c.497dupA	p.Tyr166*	Nonsense	497	166	1	EC2	Unknown	10							+			+				+	.	.	.	.	.	.	.	.	.	.	.	.	.	.	[36]	Clinical information: Case A1
70	Female	c.497dupA	p.Tyr166*	Nonsense	497	166	1	EC2	De novo	8	NA	NA	NA	NA	NA	NA	NA	NA	NA	NA	NA	NA	NA	NA	.	.	.	.	.	.	.	.	.	.	.	.	.	.	[23]
71	Female	c.497dupA	p.Tyr166*	Nonsense	497	166	1	EC2	Familial	6		+					+		+	+	NA	NA	NA	NA	.	.	.	.	.	.	.	.	.	.	.	.	.	.	[29]
72	Female	c.497dupA	p.Tyr166*	Nonsense	497	166	1	EC2	De novo	4			+		+		+	+	+	+				+	.	.	.	.	.	.	.	.	.	.	.	.	.	.	[19]
73	Female	c.498C>G	p.Tyr166*	Nonsense	498	166	1	EC2	Maternal	10							+			+	NA	NA	NA	NA	.	.	.	.	.	.	.	.	.	.	34	1	A	-0.505	[38]
74	Female	c.498C>A	p.Tyr166*	Nonsense	498	166	1	EC2	Unknown	17		+					+			+	+				.	.	.	.	.	.	.	.	.	.	35	1	A	-0.505	[36]	Clinical information: Case K14
75	Female	c.498C>G	p.Tyr166*	Nonsense	498	166	1	EC2	Maternal	10	NA	NA	NA	NA	NA	NA	NA	NA	NA	NA	NA	NA	NA	NA	.	.	.	.	.	.	.	.	.	.	34	1	A	-0.505	[23]
76	Female	c.506delC	p.Thr169Serfs*43	Frameshift	506	169	1	EC2	De novo	9	+	+		+			+		+				+		.	.	.	.	.	.	.	.	.	.	.	.	.	.	[6]
77	Female	c.506delC	p.Thr169Serfs*43	Frameshift	506	169	1	EC2	Unknown	12			+						+	+				+	.	.	.	.	.	.	.	.	.	.	.	.	.	.	[1]
78	Female	c.514dupG	p.Glu172Glyfs*54	Frameshift	514	172	1	EC2	Unknown	8		+							+		NA	NA	NA	NA	.	.	.	.	.	.	.	.	.	.	.	.	.	.	[7]
79	Female	c.518_525del	p.Leu173Profs*50	Frameshift	518	173	1	EC2	De novo	9	NA	NA	NA	NA	NA	NA	NA	NA	NA	NA	NA	NA	NA	NA	.	.	.	.	.	.	.	.	.	.	.	.	.	.	[23]
80	Female	c.553dup	p.Ser185Phefs*41	Frameshift	553	185	1	EC2	Unknown	6	+	+							+		+				.	.	.	.	.	.	.	.	.	.	.	.	.	.	[24]
81	Female	c.569T>G	p.Leu190Arg	Missense	569	190	1	EC2	Unknown	NA	NA	NA	NA	NA	NA	NA	NA	NA	NA	NA	NA	NA	NA	NA	.	.	.	.	0	D	1	D	0.999	D	25	1	D	9.325	[8]
82	Female	c.571G>C	p.Val191Leu	Missense	571	191	1	EC2	Unknown	5	+	+				+	+		+	+				+	.	5.714e-06	.	.	0.003	D	0.999	D	0.996	D	27	1	D	6.17	[18]
83	Female	c.577delG	p.Glu193Lysfs*19	Frameshift	577	193	1	EC2	Paternal(Unknown)	2.6	+						+		+			+			.	.	.	.	.	.	.	.	.	.	.	.	.	.	[49]	Clinical information: Patient 1; Father's clinical feature: Unaffected
84	Female	c.592_599del	p.Arg198Alafs*25	Frameshift	592	198	1	EC2	Paternal(Hemizygous)	11		+	+								+				.	.	.	.	.	.	.	.	.	.	.	.	.	.	[32]	Clinical information: III:3; Father's clinical feature: Unknown
85	Female	c.593G>T	p.Arg198Leu	Missense	593	198	1	EC2	De novo	8							+			+	NA	NA	NA	NA	.	.	.	.	0.001	D	0.999	D	0.997	D	33	1	D	7.905	[38]
86	Male(Mosaic)	c.593G>C	p.Arg198Pro	Missense	593	198	1	EC2	De novo	5	NA	NA	NA	NA	NA	NA	NA	NA	NA	NA	NA	NA	NA	NA	.	.	.	.	0.001	D	1	D	0.999	D	31	1	D	7.905	[23]
87	Female	c.593G>T	p.Arg198Leu	Missense	593	198	1	EC2	De novo	6	NA	NA	NA	NA	NA	NA	NA	NA	NA	NA	NA	NA	NA	NA	.	.	.	.	0.001	D	0.999	D	0.997	D	33	1	D	7.905	[23]
88	Female	c.595G>C	p.Glu199Gln	Missense	595	199	1	EC2	De novo	NA	+	+		+			+	+	+				+		.	.	.	.	0	D	1	D	0.998	D	26.6	1	D	7.905	[6]
89	Female	c.602A>C	p.Gln201Pro	Missense	602	201	1	EC2	De novo	8	NA	NA	NA	NA	NA	NA	NA	NA	NA	NA	NA	NA	NA	NA	.	.	.	.	0.002	D	0.998	D	0.995	D	24.4	1	D	6.267	[23]
90	Female	c.602A>C	p.Gln201Pro	Missense	602	201	1	EC2	De novo	NA									+				+		.	.	.	.	0.002	D	0.998	D	0.995	D	24.4	1	D	6.267	[48]	Clinical information: H
91	Male(Mosaic)	c.605C>A	p.Ser202*	Nonsense	605	202	1	EC2	Unknown	9		+			+		+			+	NA	NA	NA	NA	.	.	.	.	.	.	.	.	.	.	39	1	A	5.635	[43]	IQ=76
92	Female	c.614delG	p.Ser205Thrfs*7	Frameshift	614	205	1	EC2	Maternal	9	NA	NA	NA	NA	NA	NA	NA	NA	NA	NA	NA	NA	NA	NA	.	.	.	.	.	.	.	.	.	.	.	.	.	.	[23]
93	Female	c.617T>A	p.Phe206Tyr	Missense	617	206	1	EC2	Unknown	60				+		+	+	+	+				+		.	.	.	.	0.604	T	0.001	B	0.003	B	6.269	0.996	D	2.246	[7]
94	Female	c.619C>T	p.Arg207*	Nonsense	619	207	1	EC2	De novo	15		+								+	NA	NA	NA	NA	.	.	.	.	.	.	.	.	.	.	36	1	A	2.394	[38]
95	Female	c.625A>C	p.Thr209Pro	Missense	625	209	1	EC2	Paternal(Unknown)	36		+								+	NA	NA	NA	NA	.	.	.	.	0.001	D	0.991	D	0.898	P	23.6	1	D	6.221	[38]	Father's clinical feature: Unknown
96	Female	c.671T>A	p.Leu224His	Missense	671	224	1	EC2	De novo	14	NA	NA	NA	NA	NA	NA	NA	NA	NA	NA	NA	NA	NA	NA	.	.	.	.	0	D	1	D	0.999	D	24.5	1	D	9.325	[23]
97	Female	c.671T>A	p.Leu224His	Missense	671	224	1	EC2	De novo	15	+		+				+		+	+	NA	NA	NA	NA	.	.	.	.	0	D	1	D	0.999	D	24.5	1	D	9.325	[45]	DQ=90
98	Male(Mosaic)	c.688G>C	p.Asp230His	Missense	688	230	1	EC2	De novo	8	NA	NA	NA	NA	NA	NA	NA	NA	NA	NA	NA	NA	NA	NA	.	.	.	.	0	D	1	D	0.998	D	27.5	1	D	7.905	[23]
99	Female	c.695A>G	p.Asn232Ser	Missense	695	232	1	EC2	Unknown	NA	NA	NA	NA	NA	NA	NA	NA	NA	NA	NA	NA	NA	NA	NA	.	.	.	.	0	D	0.997	D	0.97	D	24.1	1	D	8.017	[8]
100	Female	c.695A>G	p.Asn232Ser	Missense	695	232	1	EC2	Unknown	9	NA	NA	NA	NA	NA	NA	NA	NA	NA	+		+			.	.	.	.	0	D	0.997	D	0.97	D	24.1	1	D	8.017	[1]
101	Female	c.695A>G	p.Asn232Ser	Missense	695	232	1	EC2	De novo	5	+	+			+		+		+		NA	NA	NA	NA	.	.	.	.	0	D	0.997	D	0.97	D	24.1	1	D	8.017	[28]
102	Female	c.695A>G	p.Asn232Ser	Missense	695	232	1	EC2	De novo	4							+			+	NA	NA	NA	NA	.	.	.	.	0	D	0.997	D	0.97	D	24.1	1	D	8.017	[38]
103	Female	c.695A>G	p.Asn232Ser	Missense	695	232	1	EC2	De novo	8	+	+						+	+	+		+			.	.	.	.	0	D	0.997	D	0.97	D	24.1	1	D	8.017	[17]
104	Female	c.695A>G	p.Asn232Ser	Missense	695	232	1	EC2	De novo	6	+		+		+	+	+		+	+				+	.	.	.	.	0	D	0.997	D	0.97	D	24.1	1	D	8.017	[45]
105	Female	c.696T>A	p.Asn232Lys	Missense	696	232	1	EC2	De novo	4.5	+		+						+			+			.	.	.	.	0	D	0.997	D	0.986	D	24.8	1	D	1.136	[24]
106	Female	c.697_700delinsTAAC	p.Asp233*	Nonsense	697	233	1	EC2	Paternal(Unknown)	24						+		+	+	+			+		.	.	.	.	.	.	.	.	.	.	.	.	.	.	[7]	Father's clinical feature: Unaffected
107	Female	c.701A>G	p.Asn234Ser	Missense	701	234	1	EC2	De novo	NA	NA	NA	NA	NA	NA	NA	NA	NA	NA	NA	NA	NA	NA	NA	.	.	.	.	0.002	D	0.997	D	0.97	D	23.7	1	D	8.017	[8]
108	Female	c.706C>T	p.Pro236Ser	Missense	706	236	1	EC2	De novo	10						+	+			+	NA	NA	NA	NA	.	.	.	.	0.001	D	1	D	0.996	D	25.7	1	D	10.003	[39]	IQ=48
109	Female	c.706C>T	p.Pro236Ser	Missense	706	236	1	EC2	De novo	10							+		+	+				+	.	.	.	.	0.001	D	1	D	0.996	D	25.7	1	D	10.003	[3]
110	Female	c.706C>T	p.Pro236Ser	Missense	706	236	1	EC2	De novo	9	NA	NA	NA	NA	NA	NA	NA	NA	NA	NA	NA	NA	NA	NA	.	.	.	.	0.001	D	1	D	0.996	D	25.7	1	D	10.003	[23]
111	Male(Mosaic)	c.706C>T	p.Pro236Ser	Missense	706	236	1	EC2	Unknown	16	+	+	+	+			+	+	+	NA	NA	NA	NA	NA	.	.	.	.	0.001	D	1	D	0.996	D	25.7	1	D	10.003	[35]
112	Female	c.706C>T	p.Pro236Ser	Missense	706	236	1	EC2	De novo	10.5	+						+		+	+	NA	NA	NA	NA	.	.	.	.	0.001	D	1	D	0.996	D	25.7	1	D	10.003	[45]	IQ=48
113	Female	c.718G>T	p.Glu240*	Nonsense	718	240	1	EC3	De novo	4	+	+	+			+		+	+	+			+		.	.	.	.	.	.	.	.	.	.	37	1	A	2.669	[46]
114	Female	c.729C>A	p.Tyr243*	Nonsense	729	243	1	EC3	De novo	9	+	+	+			+			+	+		0.5	0.5		.	.	.	.	.	.	.	.	.	.	35	1	A	0.367	[22]
115	Female	c.729C>A	p.Tyr243*	Nonsense	729	243	1	EC3	De novo	9							+			+	NA	NA	NA	NA	.	.	.	.	.	.	.	.	.	.	35	1	A	0.367	[38]
116	Female	c.730dupG	p.Ala244Glyfs*76	Frameshift	730	244	1	EC3	De novo	NA	NA	NA	NA	NA	NA	NA	NA	NA	NA	NA	NA	NA	NA	NA	.	.	.	.	.	.	.	.	.	.	.	.	.	.	[8]
117	Female	c.745delG	p.Glu249Lysfs*56	Frameshift	745	249	1	EC3	De novo	18	NA	NA	NA	NA	NA	NA	NA	NA	NA	NA	NA	NA	NA	NA	.	.	.	.	.	.	.	.	.	.	.	.	.	.	[23]
118	Female	c.746A>G	p.Glu249Gly	Missense	746	249	1	EC3	De novo	10	+	+					+	+	+	+	NA	NA	NA	NA	.	.	.	.	0.008	D	1	D	0.996	D	25.8	1	D	8.017	[2]	IQ=55
119	Female	c.747A>T	p.Glu249Asp	Missense	747	249	1	EC3	Maternal	8		+					+		+				+		.	.	.	.	0.003	D	0.997	D	0.992	D	23.5	1	D	-0.305	[7]
120	Female	c.752C>A	p.Ser251*	Nonsense	752	251	1	EC3	De novo	10	NA	NA	NA	NA	NA	NA	NA	NA	NA	NA	NA	NA	NA	NA	.	.	.	.	.	.	.	.	.	.	41	1	A	10.003	[23]
121	Female	c.779T>G	p.Leu260Arg	Missense	779	260	1	EC3	Unknown	7			+			+			+	+	NA	NA	NA	NA	.	.	.	.	0	D	1	D	0.999	D	25.8	1	D	9.325	[44]	IQ=20
122	Female	c.779T>G	p.Leu260Arg	Missense	779	260	1	EC3	De novo	7	NA	NA	NA	NA	NA	NA	NA	NA	NA	NA	NA	NA	NA	NA	.	.	.	.	0	D	1	D	0.999	D	25.8	1	D	9.325	[23]
123	Female	c.779T>G	p.Leu260Arg	Missense	779	260	1	EC3	De novo	7	+		+				+		+	+	NA	NA	NA	NA	.	.	.	.	0	D	1	D	0.999	D	25.8	1	D	9.325	[45]	IQ=20
124	Female	c.785C>A	p.Ala262Asp	Missense	785	262	1	EC3	Unknown	NA	NA	NA	NA	NA	NA	NA	NA	NA	NA	NA	NA	NA	NA	NA	.	.	.	.	0	D	1	D	0.999	D	27.1	1	D	10.003	[8]
125	Female	c.790G>C	p.Asp264His	Missense	790	264	1	EC3	Paternal(Hemizygous)	10	+						+		+		NA	NA	NA	NA	.	.	.	.	0.001	D	1	D	1	D	27.6	1	D	7.905	[28]	Father's clinical feature: Unaffected
126	Female	c.790G>C	p.Asp264His	Missense	790	264	1	EC3	De novo	9	+		+				+		+		+				.	.	.	.	0.001	D	1	D	1	D	27.6	1	D	7.905	[45]
127	Female	c.790G>C	p.Asp264His	Missense	790	264	1	EC3	De novo	0.8	+	+					+		+			+			.	.	.	.	0.001	D	1	D	1	D	27.6	1	D	7.905	[49]
128	Male(Mosaic)	c.799G>T	p.Glu267*	Nonsense	799	267	1	EC3	De novo	31	+					+			+	+		+			.	.	.	.	.	.	.	.	.	.	39	1	A	7.905	[5]
129	Female	c.799G>A	p.Glu267Lys	Missense	799	267	1	EC3	Maternal	13	NA	NA	NA	NA	NA	NA	NA	NA	NA	NA	NA	NA	NA	NA	.	.	.	.	0.001	D	1	D	0.995	D	33	1	D	7.905	[23]
130	Female	c.805delA	p.Thr269Profs*36	Frameshift	805	269	1	EC3	De novo	9		+					+			+	NA	NA	NA	NA	.	.	.	.	.	.	.	.	.	.	.	.	.	.	[38]
131	Female	c.812G>A	p.Gly271Asp	Missense	812	271	1	EC3	Paternal(Hemizygous)	6	+	+						+	+	+	NA	NA	NA	NA	.	.	.	.	0	D	1	D	1	D	27.1	1	D	7.892	[51]	Clincal information: III:1; Father's clinical feature: Unaffected
132	Female	c.823T>A	p.Tyr275Asn	Missense	823	275	1	EC3	Maternal	8	+	+	+		+	+	+	+	+	+			+		.	.	.	.	0	D	1	D	0.999	D	25.1	1	D	9.308	[46]
133	Female	c.824A>C	p.Tyr275Ser	Missense	824	275	1	EC3	Maternal	13	+	+	+			+			+		+				.	.	.	.	0	D	1	D	0.998	D	25.5	1	D	8.003	[46]
134	Female	c.825C>A	p.Tyr275*	Nonsense	825	275	1	EC3	Unknown	10		+					+			+	NA	NA	NA	NA	.	.	.	.	.	.	.	.	.	.	34	1	A	1.411	[38]
135	Female	c.826T>C	p.Ser276Pro	Missense	826	276	1	EC3	De novo	12	+							+		+			+		.	.	.	.	0.001	D	0.999	D	0.997	D	25.4	1	D	6.108	[11]	Clinical information: A-III-3
136	Male(Mosaic)	c.840C>G	p.Tyr280*	Nonsense	840	280	1	EC3	De novo	10	+	+							+	+		+			.	.	.	.	.	.	.	.	.	.	34	1	A	-0.199	[5]
137	Female	c.840C>G	p.Tyr280*	Nonsense	840	280	1	EC3	De novo	9	+					+	+		+	+		+			.	.	.	.	.	.	.	.	.	.	34	1	A	-0.199	[18]
138	Female	c.859G>T	p.Glu287*	Nonsense	859	287	1	EC3	Paternal(Unknown)	10	+	+		+			+		+	+			0.5	0.5	.	.	.	.	.	.	.	.	.	.	38	1	A	3.837	[6]	c.1765_1766delTG was corrected; Father's clinical feature: Cognitive delay
139	Female	c.859G>T	p.Glu287*	Nonsense	859	287	1	EC3	De novo	7.5	+	+		+			+	+	+	+				+	.	.	.	.	.	.	.	.	.	.	38	1	A	3.837	[6]
140	Female	c.898_899delGT	p.Val300Hisfs*19	Frameshift	898	300	1	EC3	De novo	12							+			+	NA	NA	NA	NA	.	.	.	.	.	.	.	.	.	.	.	.	.	.	[38]
141	Male(Mosaic)	c.918C>G	p.Tyr306*	Nonsense	918	306	1	EC3	De novo	9			+				+		+	+	NA	NA	NA	NA	.	.	.	.	.	.	.	.	.	.	30	1	A	-1.318	[42]	GDQ=72
142	Male(Mosaic)	c.918C>G	p.Tyr306*	Nonsense	918	306	1	EC3	De novo	9	+		+				+		+	+	NA	NA	NA	NA	.	.	.	.	.	.	.	.	.	.	30	1	A	-1.318	[45]	DQ=72
143	Female	c.918C>G	p.Tyr306*	Nonsense	918	306	1	EC3	Paternal(Hemizygous)	20		+							+	NA	NA	NA	NA	NA	.	.	.	.	.	.	.	.	.	.	30	1	A	-1.318	[40]	Father's clinical feature: Unaffected
144	Female	c.919G>A	p.Glu307Lys	Missense	919	307	1	EC3	Paternal(Unknown)	32	+						+	+	+		NA	NA	NA	NA	.	.	.	.	0.001	D	1	D	0.998	D	29.2	1	D	7.905	[27]	IQ=99; Father's clinical feature: Unaffected
145	Female	c.919G>A	p.Glu307Lys	Missense	919	307	1	EC3	De novo	32	+		+				+		+		+				.	.	.	.	0.001	D	1	D	0.998	D	29.2	1	D	7.905	[45]
146	Female	c.937G>A	p.Glu313Lys	Missense	937	313	1	EC3	De novo	70	+								+	+	+				.	.	.	.	0.002	D	1	D	0.998	D	29.7	1	D	7.905	[27]
147	Female	c.937G>A	p.Glu313Lys	Missense	937	313	1	EC3	Paternal(Unknown)	68	+		+				+		+		+				.	.	.	.	0.002	D	1	D	0.998	D	29.7	1	D	7.905	[45]	Father's clinical feature: Unknown
148	Female	c.949C>T	p.Gln317*	Nonsense	949	317	1	EC3	Unknown	20	+	+							+		+				.	.	.	.	.	.	.	.	.	.	37	1	A	10.003	[18]
149	Female	c.958dupG	p.Asp320Glyfs*22	Frameshift	958	320	1	EC3	De novo	38							+		+		NA	NA	NA	NA	.	.	.	.	.	.	.	.	.	.	.	.	.	.	[39]	IQ=101, GQ=98
150	Female	c.958dupG	p.Asp320Glyfs*22	Frameshift	958	320	1	EC3	De novo	38	+						+	+	+	+	+				.	.	.	.	.	.	.	.	.	.	.	.	.	.	[3]
151	Female	c.958dupG	p.Asp320Glyfs*22	Frameshift	958	320	1	EC3	Unknown	28			+				+				NA	NA	NA	NA	.	.	.	.	.	.	.	.	.	.	.	.	.	.	[44]	IQ=82
152	Female	c.958dupG	p.Asp320Glyfs*22	Frameshift	958	320	1	EC3	De novo	2.5	NA	NA	NA	NA	NA	NA	NA	NA	NA	NA	NA	NA	NA	NA	.	.	.	.	.	.	.	.	.	.	.	.	.	.	[23]
153	Female	c.958dupG	p.Asp320Glyfs*22	Frameshift	958	320	1	EC3	De novo	28.1	+		+				+		+		NA	NA	NA	NA	.	.	.	.	.	.	.	.	.	.	.	.	.	.	[45]	IQ=98
154	Female	c.964G>C	p.Gly322Arg	Missense	964	322	1	EC3	De novo	10	+	+					+		+		NA	NA	NA	NA	.	.	.	.	0	D	1	D	1	D	26.9	1	D	7.905	[28]
155	Female	c.968C>T	p.Pro323Leu	Missense	968	323	1	EC3	Paternal(Unknown)	18	NA	NA	NA	NA	NA	NA	NA	NA	NA	NA	NA	NA	NA	NA	.	.	.	.	0.012	D	1	D	1	D	26.1	1	D	10.003	[23]	Father's clinical feature: Unknown
156	Female	c.971delA	p.Asn324Ilefs*44	Frameshift	971	324	1	EC3	Maternal	11	NA	NA	NA	NA	NA	NA	NA	NA	NA	NA	NA	NA	NA	NA	.	.	.	.	.	.	.	.	.	.	.	.	.	.	[23]
157	Female	c.991A>T	p.Lys331*	Nonsense	991	331	1	EC3	Unknown	4							+			+	NA	NA	NA	NA	.	.	.	.	.	.	.	.	.	.	37	1	A	8.017	[38]
158	Female	c.991A>T	p.Lys331*	Nonsense	991	331	1	EC3	Unknown	6							+			+	NA	NA	NA	NA	.	.	.	.	.	.	.	.	.	.	37	1	A	8.017	[38]
159	Female	c.1004G>A	p.Ser335Asn	Missense	1004	335	1	EC3	Paternal(Unknown)	23							+			+	NA	NA	NA	NA	.	.	.	.	0.292	T	0.001	B	0.005	B	6.597	0.912	D	2.099	[38]	Father's clinical feature: Learning disability
160	Female	c.1017delC	p.Asn340Metfs*28	Frameshift	1017	340	1	EC3	Maternal	10	+	+							+		NA	NA	NA	NA	.	.	.	.	.	.	.	.	.	.	.	.	.	.	[28]
161	Female	c.1019A>G	p.Asn340Ser	Missense	1019	340	1	EC3	De novo	9	+	+		+			+	+				+			.	.	.	.	0.002	D	0.999	D	0.986	D	23.9	1	D	8.017	[6]
162	Female	c.1019A>G	p.Asn340Ser	Missense	1019	340	1	EC3	De novo	8	+	+		+			+		+	+		+			.	.	.	.	0.002	D	0.999	D	0.986	D	23.9	1	D	8.017	[6]	c.799T>G was corrected
163	Female	c.1019A>G	p.Asn340Ser	Missense	1019	340	1	EC3	De novo	10		+		+			+		+			+			.	.	.	.	0.002	D	0.999	D	0.986	D	23.9	1	D	8.017	[31]
164	Female	c.1019A>G	p.Asn340Ser	Missense	1019	340	1	EC3	Maternal	6		+					+	+	+			+			.	.	.	.	0.002	D	0.999	D	0.986	D	23.9	1	D	8.017	[31]
165	Female	c.1019A>G	p.Asn340Ser	Missense	1019	340	1	EC3	Maternal	13		+							+	+			+		.	.	.	.	0.002	D	0.999	D	0.986	D	23.9	1	D	8.017	[10]
166	Female	c.1019A>G	p.Asn340Ser	Missense	1019	340	1	EC3	De novo	12									+		NA	NA	NA	NA	.	.	.	.	0.002	D	0.999	D	0.986	D	23.9	1	D	8.017	[39]	IQ=86, GQ=89
167	Female	c.1019A>G	p.Asn340Ser	Missense	1019	340	1	EC3	Unknown	15		+					+	+		+		+			.	.	.	.	0.002	D	0.999	D	0.986	D	23.9	1	D	8.017	[25]
168	Female	c.1019A>G	p.Asn340Ser	Missense	1019	340	1	EC3	Maternal	11	+								+		+				.	.	.	.	0.002	D	0.999	D	0.986	D	23.9	1	D	8.017	[41]
169	Female	c.1019A>G	p.Asn340Ser	Missense	1019	340	1	EC3	Unknown	NA	NA	NA	NA	NA	NA	NA	NA	NA	NA	NA	NA	NA	NA	NA	.	.	.	.	0.002	D	0.999	D	0.986	D	23.9	1	D	8.017	[8]
170	Female	c.1019A>G	p.Asn340Ser	Missense	1019	340	1	EC3	Unknown	15	+	+	+	+			+	+	+	+			+		.	.	.	.	0.002	D	0.999	D	0.986	D	23.9	1	D	8.017	[46]
171	Female	c.1019A>G	p.Asn340Ser	Missense	1019	340	1	EC3	Unknown	NA	NA	NA	NA	NA	NA	NA	NA	NA	NA	NA	NA	NA	NA	NA	.	.	.	.	0.002	D	0.999	D	0.986	D	23.9	1	D	8.017	[42]
172	Female	c.1019A>G	p.Asn340Ser	Missense	1019	340	1	EC3	De novo	7	+	+					+		+	+	NA	NA	NA	NA	.	.	.	.	0.002	D	0.999	D	0.986	D	23.9	1	D	8.017	[28]
173	Female	c.1019A>G	p.Asn340Ser	Missense	1019	340	1	EC3	Maternal	8	+	+			+		+	+	+	+	NA	NA	NA	NA	.	.	.	.	0.002	D	0.999	D	0.986	D	23.9	1	D	8.017	[28]
174	Female	c.1019A>G	p.Asn340Ser	Missense	1019	340	1	EC3	De novo	18	+	+							+		NA	NA	NA	NA	.	.	.	.	0.002	D	0.999	D	0.986	D	23.9	1	D	8.017	[28]
175	Female	c.1019A>G	p.Asn340Ser	Missense	1019	340	1	EC3	Unknown	7	+	+				+			+			+			.	.	.	.	0.002	D	0.999	D	0.986	D	23.9	1	D	8.017	[24]
176	Female	c.1019A>G	p.Asn340Ser	Missense	1019	340	1	EC3	De novo	14		+								+	NA	NA	NA	NA	.	.	.	.	0.002	D	0.999	D	0.986	D	23.9	1	D	8.017	[38]
177	Female	c.1019A>G	p.Asn340Ser	Missense	1019	340	1	EC3	Maternal	28	NA	NA	NA	NA	NA	NA	NA	NA	NA	NA	NA	NA	NA	NA	.	.	.	.	0.002	D	0.999	D	0.986	D	23.9	1	D	8.017	[23]
178	Female	c.1019A>G	p.Asn340Ser	Missense	1019	340	1	EC3	De novo	5	NA	NA	NA	NA	NA	NA	NA	NA	NA	NA	NA	NA	NA	NA	.	.	.	.	0.002	D	0.999	D	0.986	D	23.9	1	D	8.017	[23]
179	Female	c.1019A>G	p.Asn340Ser	Missense	1019	340	1	EC3	Maternal	8	NA	NA	NA	NA	NA	NA	NA	NA	NA	NA	NA	NA	NA	NA	.	.	.	.	0.002	D	0.999	D	0.986	D	23.9	1	D	8.017	[23]
180	Female	c.1019A>G	p.Asn340Ser	Missense	1019	340	1	EC3	De novo	5.5	+		+				+		+	+	NA	NA	NA	NA	.	.	.	.	0.002	D	0.999	D	0.986	D	23.9	1	D	8.017	[45]	IQ=40
181	Female	c.1019A>G	p.Asn340Ser	Missense	1019	340	1	EC3	De novo	10	+		+				+		+				+		.	.	.	.	0.002	D	0.999	D	0.986	D	23.9	1	D	8.017	[45]
182	Female	c.1019A>G	p.Asn340Ser	Missense	1019	340	1	EC3	De novo	10.2	+		+				+		+	+				+	.	.	.	.	0.002	D	0.999	D	0.986	D	23.9	1	D	8.017	[45]
183	Female	c.1019A>G	p.Asn340Ser	Missense	1019	340	1	EC3	Maternal	6	+						+		+				+		.	.	.	.	0.002	D	0.999	D	0.986	D	23.9	1	D	8.017	[45]
184	Female	c.1019A>G	p.Asn340Ser	Missense	1019	340	1	EC3	De novo	5	+						+		+	+	NA	NA	NA	NA	.	.	.	.	0.002	D	0.999	D	0.986	D	23.9	1	D	8.017	[45]	DQ=72
185	Female	c.1019A>G	p.Asn340Ser	Missense	1019	340	1	EC3	Maternal	12	+		+				+		+		+				.	.	.	.	0.002	D	0.999	D	0.986	D	23.9	1	D	8.017	[45]
186	Female	c.1019A>G	p.Asn340Ser	Missense	1019	340	1	EC3	Maternal	9	+	+							+	+	NA	NA	NA	NA	.	.	.	.	0.002	D	0.999	D	0.986	D	23.9	1	D	8.017	[29]
187	Female	c.1019A>G	p.Asn340Ser	Missense	1019	340	1	EC3	Maternal	8	+	+											+		.	.	.	.	0.002	D	0.999	D	0.986	D	23.9	1	D	8.017	[19]
188	Female	c.1019A>G	p.Asn340Ser	Missense	1019	340	1	EC3	De novo	15	+						+		+			+			.	.	.	.	0.002	D	0.999	D	0.986	D	23.9	1	D	8.017	[18]
189	Female	c.1019A>G	p.Asn340Ser	Missense	1019	340	1	EC3	De novo	5			+				+		+				+		.	.	.	.	0.002	D	0.999	D	0.986	D	23.9	1	D	8.017	[19]
190	Female	c.1020T>G	p.Asn340Lys	Missense	1020	340	1	EC3	Paternal(Unknown)	15							+			+	NA	NA	NA	NA	.	.	.	.	0.001	D	0.999	D	0.993	D	23.8	1	D	0.532	[38]	Father's clinical feature: Unknown
191	Male(Mosaic)	c.1020T>A	p.Asn340Lys	Missense	1020	340	1	EC3	De novo	5	NA	NA	NA	NA	NA	NA	NA	NA	NA	NA	NA	NA	NA	NA	.	.	.	.	0.001	D	0.999	D	0.993	D	23.9	1	D	0.532	[23]
192	Female	c.1022A>G	p.Asp341Gly	Missense	1022	341	1	EC3	De novo	6	+	+	+	+		+			+	+		+			.	.	.	.	0.001	D	0.999	D	0.995	D	25.3	1	D	8.017	[46]
193	Female	c.1023C>G	p.Asp341Glu	Missense	1023	341	1	EC3	De novo	NA		+					+		+			+			.	.	.	.	0.028	D	0.998	D	0.99	D	24.2	1	D	2.997	[7]
194	Female	c.1026_1027delinsAA	p.Asn342_Pro343delinsLysThr	Inframe-insertion/deletion	1026	342	1	EC3	Unknown	NA	NA	NA	NA	NA	NA	NA	NA	NA	NA	NA	NA	NA	NA	NA	.	.	.	.	.	.	.	.	.	.	.	.	.	.	[8]
195	Female	c.1031C>G	p.Pro344Arg	Missense	1031	344	1	EC3	Unknown	NA	NA	NA	NA	NA	NA	NA	NA	NA	NA	NA	NA	NA	NA	NA	.	.	.	.	0.001	D	1	D	0.999	D	25.5	1	D	10.003	[8]
196	Female	c.1031C>T	p.Pro344Leu	Missense	1031	344	1	EC3	De novo	12	+	+	+	+	+	+			+	+			+		.	.	.	.	0.001	D	1	D	0.999	D	27.5	1	D	10.003	[46]
197	Female	c.1031C>G	p.Pro344Arg	Missense	1031	344	1	EC3	Unknown	18	NA	NA	NA	NA	NA	NA	NA	NA	NA	NA	+				.	.	.	.	0.001	D	1	D	0.999	D	25.5	1	D	10.003	[1]
198	Female	c.1031C>T	p.Pro344Leu	Missense	1031	344	1	EC3	Unknown	11		+					+				+				.	.	.	.	0.001	D	1	D	0.999	D	27.5	1	D	10.003	[36]	Clinical information: Case D6
199	Female	c.1036_1040dupATCAA	p.Asn347Lysfs*23	Frameshift	1036	347	1	EC3-EC4	Paternal(Unknown)	11	+	+		+	+	+	+		+	+		+			.	.	.	.	.	.	.	.	.	.	.	.	.	.	[6]	Father's clinical feature: Unaffected
200	Female	c.1049C>G	p.Ser350*	Nonsense	1049	350	1	EC4	Paternal(Unknown)	5	+						+		+				+		.	.	.	.	.	.	.	.	.	.	38	1	A	8.19	[19]	Father's clinical feature: Unknown
201	Female	c.1091dupC	p.Tyr366Leufs*10	Frameshift	1091	366	1	EC4	Familial	NA	NA	NA	NA	NA	NA	NA	NA	NA	NA	NA	NA	NA	NA	NA	.	1.135e-05	.	.	.	.	.	.	.	.	.	.	.	.	[9],[12],[13],[14]
202	Female	c.1091dupC	p.Tyr366Leufs*10	Frameshift	1091	366	1	EC4	De novo	NA	NA	NA	NA	NA	NA	NA	NA	NA	NA	NA	NA	NA	NA	NA	.	1.135e-05	.	.	.	.	.	.	.	.	.	.	.	.	[8]
203	Female	c.1091delC	p.Pro364Argfs*4	Frameshift	1091	364	1	EC4	De novo	12	+	+	+		+	+			+	+			+		.	5.673e-06	.	.	.	.	.	.	.	.	.	.	.	.	[46]
204	Female	c.1091dupC	p.Tyr366Leufs*10	Frameshift	1091	366	1	EC4	De novo	17	+	+							+	+			+		.	1.135e-05	.	.	.	.	.	.	.	.	.	.	.	.	[46]
205	Female	c.1091dupC	p.Tyr366Leufs*10	Frameshift	1091	366	1	EC4	De novo	6							+			+	+				.	1.135e-05	.	.	.	.	.	.	.	.	.	.	.	.	[3]
206	Female	c.1091delC	p.Pro364Argfs*4	Frameshift	1091	364	1	EC4	Paternal(Mosaic)	5	+						+		+	+	NA	NA	NA	NA	.	5.673e-06	.	.	.	.	.	.	.	.	.	.	.	.	[28]	Father's clinical feature: Unaffected
207	Female	c.1091dupC	p.Tyr366Leufs*10	Frameshift	1091	366	1	EC4	De novo	11	+	+					+		+	+	NA	NA	NA	NA	.	1.135e-05	.	.	.	.	.	.	.	.	.	.	.	.	[28]
208	Female	c.1091dupC	p.Tyr366Leufs*10	Frameshift	1091	366	1	EC4	De novo	6	+	+					+		+		NA	NA	NA	NA	.	1.135e-05	.	.	.	.	.	.	.	.	.	.	.	.	[28]
209	Female	c.1091dupC	p.Tyr366Leufs*10	Frameshift	1091	366	1	EC4	De novo	6							+			+	NA	NA	NA	NA	.	1.135e-05	.	.	.	.	.	.	.	.	.	.	.	.	[38]
210	Female	c.1091dupC	p.Tyr366Leufs*10	Frameshift	1091	366	1	EC4	Paternal(Unknown)	10										+	NA	NA	NA	NA	.	1.135e-05	.	.	.	.	.	.	.	.	.	.	.	.	[38]	Father's clinical feature: Unknown
211	Female	c.1091dupC	p.Tyr366Leufs*10	Frameshift	1091	366	1	EC4	Unknown	16			+				+			+	NA	NA	NA	NA	.	1.135e-05	.	.	.	.	.	.	.	.	.	.	.	.	[44]	IQ=79
212	Female	c.1091dupC	p.Tyr366Leufs*10	Frameshift	1091	366	1	EC4	Unknown	8	NA	NA	NA	NA	NA	NA	NA	NA	NA	NA	NA	NA	NA	NA	.	1.135e-05	.	.	.	.	.	.	.	.	.	.	.	.	[23]
213	Female	c.1091dupC	p.Tyr366Leufs*10	Frameshift	1091	366	1	EC4	Paternal(Unknown)	4	NA	NA	NA	NA	NA	NA	NA	NA	NA	NA	NA	NA	NA	NA	.	1.135e-05	.	.	.	.	.	.	.	.	.	.	.	.	[23]	Father's clinical feature: Unknown
214	Female	c.1091dupC	p.Tyr366Leufs*10	Frameshift	1091	366	1	EC4	De novo	3	NA	NA	NA	NA	NA	NA	NA	NA	NA	NA	NA	NA	NA	NA	.	1.135e-05	.	.	.	.	.	.	.	.	.	.	.	.	[23]
215	Female	c.1091dupC	p.Tyr366Leufs*10	Frameshift	1091	366	1	EC4	Paternal(Unknown)	10	NA	NA	NA	NA	NA	NA	NA	NA	NA	NA	NA	NA	NA	NA	.	1.135e-05	.	.	.	.	.	.	.	.	.	.	.	.	[23]	Father's clinical feature: Unknown
216	Female	c.1091dupC	p.Tyr366Leufs*10	Frameshift	1091	366	1	EC4	De novo	6	NA	NA	NA	NA	NA	NA	NA	NA	NA	NA	NA	NA	NA	NA	.	1.135e-05	.	.	.	.	.	.	.	.	.	.	.	.	[23]
217	Female	c.1091delC	p.Pro364Argfs*4	Frameshift	1091	364	1	EC4	De novo	7	NA	NA	NA	NA	NA	NA	NA	NA	NA	NA	NA	NA	NA	NA	.	5.673e-06	.	.	.	.	.	.	.	.	.	.	.	.	[23]
218	Female	c.1091dupC	p.Tyr366Leufs*10	Frameshift	1091	366	1	EC4	De novo	10	NA	NA	NA	NA	NA	NA	NA	NA	NA	NA	NA	NA	NA	NA	.	1.135e-05	.	.	.	.	.	.	.	.	.	.	.	.	[23]
219	Female	c.1091dupC	p.Tyr366Leufs*10	Frameshift	1091	366	1	EC4	De novo	16.2	+		+				+		+	+		+			.	1.135e-05	.	.	.	.	.	.	.	.	.	.	.	.	[45]
220	Female	c.1091dupC	p.Tyr366Leufs*10	Frameshift	1091	366	1	EC4	De novo	17	+						+		+			+			.	1.135e-05	.	.	.	.	.	.	.	.	.	.	.	.	[45]
221	Female	c.1091dupC	p.Tyr366Leufs*10	Frameshift	1091	366	1	EC4	De novo	2.5			+				+				NA	NA	NA	NA	.	1.135e-05	.	.	.	.	.	.	.	.	.	.	.	.	[45]	DQ=70
222	Female	c.1091dupC	p.Tyr366Leufs*10	Frameshift	1091	366	1	EC4	Paternal(Unknown)	1.5	+						+		+			+			.	1.135e-05	.	.	.	.	.	.	.	.	.	.	.	.	[49]	Clinical information: Patient 6; Father's clinical feature: Unaffected
223	Female	c.1091dupC	p.Tyr366Leufs*10	Frameshift	1091	366	1	EC4	De novo	0.11	+						+		+				+		.	1.135e-05	.	.	.	.	.	.	.	.	.	.	.	.	[49]
224	Female	c.1091dupC	p.Tyr366Leufs*10	Frameshift	1091	366	1	EC4	Unknown	6	+					+	+	+					+		.	1.135e-05	.	.	.	.	.	.	.	.	.	.	.	.	[19]
225	Female	c.1095_1101del	p.Tyr366Serfs*201	Frameshift	1095	366	1	EC4	De novo	4.5										+	NA	NA	NA	NA	.	.	.	.	.	.	.	.	.	.	.	.	.	.	[38]
226	Female	c.1095_1096insG	p.Tyr366Valfs*10	Frameshift	1095	366	1	EC4	De novo	5.5	NA	NA	NA	NA	NA	NA	NA	NA	NA	NA	NA	NA	NA	NA	.	.	.	.	.	.	.	.	.	.	.	.	.	.	[23]
227	Female	c.1098C>G/A	p.Tyr366*	Nonsense	1098	366	1	EC4	De novo	11	+						+		+	+	+				.	.	.	.	.	.	.	.	.	.	36	1	A	-0.144	[3]
228	Female	c.1098C>G	p.Tyr366*	Nonsense	1098	366	1	EC4	Unknown	11			+						+	+	NA	NA	NA	NA	.	.	.	.	.	.	.	.	.	.	36	1	A	-0.144	[44]	IQ=54
229	Female	c.1098C>G	p.Tyr366*	Nonsense	1098	366	1	EC4	De novo	11	NA	NA	NA	NA	NA	NA	NA	NA	NA	NA	NA	NA	NA	NA	.	.	.	.	.	.	.	.	.	.	36	1	A	-0.144	[23]
230	Female	c.1098C>G	p.Tyr366*	Nonsense	1098	366	1	EC4	De novo	11.1			+				+		+	+		+			.	.	.	.	.	.	.	.	.	.	36	1	A	-0.144	[45]
231	Female	c.1114C>T	p.Arg372Trp	Missense	1114	372	1	EC4	De novo	6		+					+				NA	NA	NA	NA	.	.	.	.	0.001	D	1	D	0.999	D	28.6	1	D	1.959	[38]
232	Female	c.1114C>T	p.Arg372Trp	Missense	1114	372	1	EC4	De novo	6.5	NA	NA	NA	NA	NA	NA	NA	NA	NA	NA	NA	NA	NA	NA	.	.	.	.	0.001	D	1	D	0.999	D	28.6	1	D	1.959	[23]
233	Female	c.1123G>T	p.Asp375Tyr	Missense	1123	375	1	EC4	De novo	8	+	+				+		+	+	+		+			.	.	.	.	0	D	1	D	1	D	27.6	1	D	7.905	[46]
234	Female	c.1123G>T	p.Asp375Tyr	Missense	1123	375	1	EC4	Unknown	8			+						+	+	NA	NA	NA	NA	.	.	.	.	0	D	1	D	1	D	27.6	1	D	7.905	[44]	IQ=50
235	Female	c.1123G>T	p.Asp375Tyr	Missense	1123	375	1	EC4	De novo	8	+		+				+		+		NA	NA	NA	NA	.	.	.	.	0	D	1	D	1	D	27.6	1	D	7.905	[45]	IQ=50
236	Female	c.1129G>C	p.Asp377His	Missense	1129	377	1	EC4	De novo	8	+	+					+	+	+	+				+	.	.	.	.	0	D	1	D	1	D	27.4	1	D	7.905	[31]
237	Female	c.1129G>A	p.Asp377Asn	Missense	1129	377	1	EC4	De novo	7	+	+					+	+	+			+			.	.	.	.	0	D	1	D	0.999	D	31	1	D	7.905	[25]
238	Female	c.1129G>C	p.Asp377His	Missense	1129	377	1	EC4	De novo	8	+						+	+	+	+				+	.	.	.	.	0	D	1	D	1	D	27.4	1	D	7.905	[3]
239	Female	c.1129G>C	p.Asp377His	Missense	1129	377	1	EC4	De novo	7	NA	NA	NA	NA	NA	NA	NA	NA	NA	NA	NA	NA	NA	NA	.	.	.	.	0	D	1	D	1	D	27.4	1	D	7.905	[23]
240	Female	c.1129G>C	p.Asp377His	Missense	1129	377	1	EC4	De novo	NA	NA	NA	NA	NA	NA	NA	NA	NA	NA	+				+	.	.	.	.	0	D	1	D	1	D	27.4	1	D	7.905	[21]
241	Female	c.1129G>C	p.Asp377His	Missense	1129	377	1	EC4	De novo	8	+		+				+		+	+				+	.	.	.	.	0	D	1	D	1	D	27.4	1	D	7.905	[45]
242	Female	c.1131C>A	p.Asp377Glu	Missense	1131	377	1	EC4	De novo	NA	NA	NA	NA	NA	NA	NA	NA	NA	NA	NA	NA	NA	NA	NA	.	.	.	.	0	D	0.999	D	0.997	D	24.4	1	D	1.44	[8]
243	Female	c.1133C>G	p.Ser378*	Nonsense	1133	378	1	EC4	De novo	16	+	+					+		+	+	NA	NA	NA	NA	.	.	.	.	.	.	.	.	.	.	39	1	A	10.003	[29]
244	Female	c.1142A>G	p.Asn381Ser	Missense	1142	381	1	EC4	Paternal(Unknown)	1.1	+	+					+		+		+				.	.	.	.	0.017	D	1	D	0.996	D	23.9	1	D	8.017	[49]	Father's clinical feature: Unaffected
245	Female	c.1143dupT	p.Gly382Trpfs*19	Frameshift	1143	382	1	EC4	Unknown	NA	NA	NA	NA	NA	NA	NA	NA	NA	NA	NA	NA	NA	NA	NA	.	.	.	.	.	.	.	.	.	.	.	.	.	.	[8]
246	Female	c.1159delC	p.Arg387Valfs*182	Frameshift	1159	387	1	EC4	Unknown	7	NA	NA	NA	NA	NA	NA	NA	NA	NA	NA	NA	NA	NA	NA	.	.	.	.	.	.	.	.	.	.	.	.	.	.	[23]
247	Female	c.1159delC	p.Arg387Valfs*182	Frameshift	1159	387	1	EC4	De novo	8	+		+				+		+	+			+		.	.	.	.	.	.	.	.	.	.	.	.	.	.	[45]
248	Female	c.1178C>T	p.Pro393Leu	Missense	1178	393	1	EC4	De novo	13							+		+	+	+				.	.	.	.	0.013	D	1	D	1	D	26.2	1	D	7.987	[3]
249	Female	c.1178C>T	p.Pro393Leu	Missense	1178	393	1	EC4	Unknown	20			+						+	+	NA	NA	NA	NA	.	.	.	.	0.013	D	1	D	1	D	26.2	1	D	7.987	[44]	IQ=95
250	Female	c.1178C>T	p.Pro393Leu	Missense	1178	393	1	EC4	De novo	13	NA	NA	NA	NA	NA	NA	NA	NA	NA	NA	NA	NA	NA	NA	.	.	.	.	0.013	D	1	D	1	D	26.2	1	D	7.987	[23]
251	Female	c.1178C>T	p.Pro393Leu	Missense	1178	393	1	EC4	De novo	20.4			+				+		+	+	NA	NA	NA	NA	.	.	.	.	0.013	D	1	D	1	D	26.2	1	D	7.987	[45]	DQ=95
252	Female	c.1183C>T	p.Arg395*	Nonsense	1183	395	1	EC4	De novo	8			+		+		+		+	+	NA	NA	NA	NA	.	.	.	.	.	.	.	.	.	.	35	1	A	1.409	[45]	IQ=32
253	Female	c.1184G>C	p.Arg395Pro	Missense	1184	395	1	EC4	De novo	15	+	+					+		+	+	NA	NA	NA	NA	.	.	.	.	0.002	D	1	D	0.999	D	28.9	1	D	4.118	[28]
254	Female	c.1192G>T	p.Glu398*	Nonsense	1192	398	1	EC4	Paternal(Unknown)	8	+	+			+	+		+						+	.	.	.	.	.	.	.	.	.	.	37	1	A	6.081	[31]	Father's clinical feature: Unaffected
255	Female	c.1211C>T	p.Thr404Ile	Missense	1211	404	1	EC4	De novo	7		+				+	+		+			+			.	.	.	.	0.075	T	1	D	0.999	D	25.2	1	D	8.19	[31]
256	Female	c.1211C>T	p.Thr404Ile	Missense	1211	404	1	EC4	De novo	7	+		+				+		+		+				.	.	.	.	0.075	T	1	D	0.999	D	25.2	1	D	8.19	[45]
257	Female	c.1235A>G	p.Asp412Gly	Missense	1235	412	1	EC4	Maternal	0.4		+			+	+	+	+		+				+	.	.	.	.	0.002	D	1	D	0.999	D	25.4	1	D	8.017	[48]	Clinical information: I
258	Female	c.1240G>C	p.Glu414Gln	Missense	1240	414	1	EC4	Paternal(Mosaic)	9		+			+	+	+			+				+	.	.	.	.	0	D	1	D	0.999	D	26.6	1	D	7.905	[31]	Father's clinical feature: Unaffected
259	Female	c.1240G>A	p.Glu414Lys	Missense	1240	414	1	EC4	Maternal	14	+	+							+	+	NA	NA	NA	NA	.	.	.	.	0	D	1	D	0.998	D	32	1	D	7.905	[28]
260	Female	c.1240G>A	p.Glu414Lys	Missense	1240	414	1	EC4	Paternal(Unknown)	8	NA	NA	NA	NA	NA	NA	NA	NA	NA	NA	NA	NA	NA	NA	.	.	.	.	0	D	1	D	0.998	D	32	1	D	7.905	[23]	Father's clinical feature: Unknown
261	Female	c.1240G>A	p.Glu414Lys	Missense	1240	414	1	EC4	Maternal	27	+	+			+		+		+	+	NA	NA	NA	NA	.	.	.	.	0	D	1	D	0.998	D	32	1	D	7.905	[29]
262	Female	c.1298T>C	p.Leu433Pro	Missense	1298	433	1	EC4	De novo	9		+					+	+	+	+	NA	NA	NA	NA	.	.	.	.	0	D	1	D	1	D	26.2	1	D	9.325	[39]	IQ=64
263	Female	c.1298T>C	p.Leu433Pro	Missense	1298	433	1	EC4	De novo	7							+	+	+	+		+			.	.	.	.	0	D	1	D	1	D	26.2	1	D	9.325	[3]
264	Female	c.1298T>C	p.Leu433Pro	Missense	1298	433	1	EC4	De novo	9	NA	NA	NA	NA	NA	NA	NA	NA	NA	NA	NA	NA	NA	NA	.	.	.	.	0	D	1	D	1	D	26.2	1	D	9.325	[23]
265	Female	c.1298T>C	p.Leu433Pro	Missense	1298	433	1	EC4	De novo	8.3	+						+		+	+	NA	NA	NA	NA	.	.	.	.	0	D	1	D	1	D	26.2	1	D	9.325	[45]	IQ=64
266	Female	c.1300_1301delCA	p.Gln434Glufs*11	Frameshift	1300	434	1	EC4	De novo	14		+	+				+			+	NA	NA	NA	NA	.	.	.	.	.	.	.	.	.	.	.	.	.	.	[39]	IQ=35-50
267	Female	c.1300_1301delCA	p.Gln434Glufs*11	Frameshift	1300	434	1	EC4	De novo	14	+		+		+	+	+		+	+	NA	NA	NA	NA	.	.	.	.	.	.	.	.	.	.	.	.	.	.	[45]	IQ=35
268	Female	c.1322T>A	p.Val441Glu	Missense	1322	441	1	EC4	Familial	12		+										+			.	.	.	.	0	D	1	D	0.999	D	26.2	1	A	9.325	[37],[9],[48]	Clinical information: A-III-3
269	Female	c.1335C>A	p.Asp445Glu	Missense	1335	445	1	EC4	Maternal	6		+					+			+	NA	NA	NA	NA	.	.	.	.	0	D	0.999	D	0.994	D	23.1	1	D	-0.957	[38]
270	Female	c.1335C>G	p.Asp445Glu	Missense	1335	445	1	EC4	Unknown	15.5	NA	NA	NA	NA	NA	NA	NA	NA	NA	NA	NA	NA	NA	NA	.	.	.	.	0	D	0.999	D	0.994	D	22.9	1	D	-0.957	[23]
271	Female	c.1335C>A	p.Asp445Glu	Missense	1335	445	1	EC4	Maternal	6	NA	NA	NA	NA	NA	NA	NA	NA	NA	NA	NA	NA	NA	NA	.	.	.	.	0	D	0.999	D	0.994	D	23.1	1	D	-0.957	[23]
272	Female	c.1342G>C	p.Asp448His	Missense	1342	448	1	EC4	Maternal	24											NA	NA	NA	NA	.	.	.	.	0	D	1	D	0.999	D	25.8	1	D	7.905	[38]
273	Female	c.1345_1347dupAAC	p.Asn449dup	Inframe-insertion	1345	449	1	EC4	De novo	9	+	+				+	+		+	+	NA	NA	NA	NA	.	.	.	.	.	.	.	.	.	.	.	.	.	.	[28]
274	Male(Mosaic)	c.1352C>T	p.Pro451Leu	Missense	1352	451	1	EC4	De novo	10	+						+		+		NA	NA	NA	NA	.	.	.	.	0	D	1	D	0.999	D	28.8	1	D	10.003	[42]	GDQ=103
275	Male(Mosaic)	c.1352C>T	p.Pro451Leu	Missense	1352	451	1	EC4	De novo	10	NA	NA	NA	NA	NA	NA	NA	NA	NA	NA	NA	NA	NA	NA	.	.	.	.	0	D	1	D	0.999	D	28.8	1	D	10.003	[23]
276	Male(Mosaic)	c.1352C>T	p.Pro451Leu	Missense	1352	451	1	EC4	De novo	10	+		+				+		+	+	NA	NA	NA	NA	.	.	.	.	0	D	1	D	0.999	D	28.8	1	D	10.003	[45]	DQ=91
277	Female	c.1375C>T	p.Gln459*	Nonsense	1375	459	1	EC5	De novo	8	+	+						+	+	+	NA	NA	NA	NA	.	.	.	.	.	.	.	.	.	.	37	1	A	6.684	[28]
278	Female	c.1408_1417delGCCTATCTGC	p.Ala470Serfs*96	Frameshift	1408	470	1	EC5	Paternal(Hemizygous)	18	+	+			+		+		+	+	NA	NA	NA	NA	.	.	.	.	.	.	.	.	.	.	.	.	.	.	[28]	Father's clinical feature: Unaffected
279	Female	c.1441G>A	p.Asp481Asn	Missense	1441	481	1	EC5	De novo	7							+			+	NA	NA	NA	NA	.	.	.	.	0	D	1	D	0.999	D	29.7	1	D	7.905	[38]
280	Female	c.1441G>T	p.Asp481Tyr	Missense	1441	481	1	EC5	Unknown	11	+	+						+	+	+			+		.	.	.	.	0	D	1	D	1	D	28.6	1	D	7.905	[17]
281	Female	c.1456G>C	p.Gly486Arg	Missense	1456	486	1	EC5	Paternal(Hemizygous)	NA	NA	NA	NA	NA	NA	NA	NA	NA	NA	NA	NA	NA	NA	NA	.	.	.	.	0.001	D	1	D	1	D	28.8	1	D	7.905	[42]	Father's clinical feature: Unaffected
282	Female	c.1456G>C	p.Gly486Arg	Missense	1456	486	1	EC5	Paternal(Unknown)	26	+		+				+		+	+	NA	NA	NA	NA	.	.	.	.	0.001	D	1	D	1	D	28.8	1	D	7.905	[45]	IQ=83; Father's clinical feature: Unknown
283	Female	c.1457delG	p.Gly486Alafs*83	Frameshift	1457	486	1	EC5	De novo	11	NA	NA	NA	NA	NA	NA	NA	NA	NA	NA	NA	NA	NA	NA	.	.	.	.	.	.	.	.	.	.	.	.	.	.	[23]
284	Female	c.1463T>A	p.Val488Asp	Missense	1463	488	1	EC5	Paternal(Unknown)	16	NA	NA	NA	NA	NA	NA	NA	NA	NA	NA	NA	NA	NA	NA	.	.	.	.	0	D	1	D	0.999	D	26	1	D	9.325	[23]	Father's clinical feature: Unknown
285	Female	c.1464_1466del	p.Ser489del	Inframe-deletion	1464	489	1	EC5	De novo	5			+				+		+	+		+			.	.	.	.	.	.	.	.	.	.	.	.	.	.	[45]
286	Female	c.1469A>C	p.Tyr490Ser	Missense	1469	490	1	EC5	De novo	12	NA	NA	NA	NA	NA	NA	NA	NA	NA	NA	NA	NA	NA	NA	.	.	.	.	0	D	1	D	0.999	D	25.6	1	D	8.017	[23]
287	Female	c.1469A>G	p.Tyr490Cys	Missense	1469	490	1	EC5	Paternal(Unknown)	15	NA	NA	NA	NA	NA	NA	NA	NA	NA	NA	NA	NA	NA	NA	.	.	.	.	0	D	1	D	0.999	D	24.5	1	D	8.017	[23]	Father's clinical feature: Unknown
288	Male(Mosaic)	c.1508dupT	p.Thr504Hisfs*19	Frameshift	1508	504	1	EC5	De novo	7			+						+	NA	NA	NA	NA	NA	.	.	.	.	.	.	.	.	.	.	.	.	.	.	[40]
289	Female	c.1521dupC	p.Ile508Hisfs*15	Frameshift	1521	508	1	EC5	Unknown	4.5		+					+		+			+			.	.	.	.	.	.	.	.	.	.	.	.	.	.	[31]
290	Female	c.1521dupC	p.Ile508Hisfs*15	Frameshift	1521	508	1	EC5	De novo	4.5	+		+				+		+	+		+			.	.	.	.	.	.	.	.	.	.	.	.	.	.	[45]
291	Female	c.1522_1528delATCAATC	p.Ile508Profs*59	Frameshift	1522	508	1	EC5	De novo	7	+	+				+	+	+	+	+				+	.	.	.	.	.	.	.	.	.	.	.	.	.	.	[16]
292	Female	c.1537G>C	p.Gly513Arg	Missense	1537	513	1	EC5	De novo	10							+		+		NA	NA	NA	NA	.	.	.	.	0	D	1	D	1	D	25.1	1	D	6.161	[39]	GQ=89.2
293	Female	c.1537G>C	p.Gly513Arg	Missense	1537	513	1	EC5	De novo	10	+		+				+		+		+				.	.	.	.	0	D	1	D	1	D	25.1	1	D	6.161	[45]
294	Male(Mosaic)	c.1548C>A	p.Tyr516*	Nonsense	1548	516	1	EC5	Unknown	96	NA	NA	NA	NA	NA	NA	NA	NA	NA	NA	NA	NA	NA	NA	.	.	.	.	.	.	.	.	.	.	32	1	A	-0.025	[23]
295	Female	c.1615G>C	p.Gly539Arg	Missense	1615	539	1	EC5	De novo	11	+	+	+						+	+		+			.	.	.	.	0.001	D	1	D	1	D	28.6	1	D	7.905	[30]
296	Female	c.1628T>C	p.Leu543Pro	Missense	1628	543	1	EC5	Paternal(Unknown)	8	+	+		+			+		+	+			+		.	.	.	.	0	D	1	D	1	D	25.8	1	D	7.371	[6]	Father's clinical feature: Unaffected
297	Female	c.1649G>C	p.Arg550Pro	Missense	1649	550	1	EC5	De novo	8	+	+				+	+	+	+	+				+	.	.	.	.	0.076	T	1	D	0.999	D	29.3	1	D	6.081	[16]
298	Female	c.1671C>G	p.Asn557Lys	Missense	1671	557	1	EC5	Paternal(Unknown)	18				+					+		+				.	.	.	.	0	D	0.999	D	0.996	D	24.6	1	D	-0.089	[9],[11]	Father's clinical feature: Unknown
299	Female	c.1671C>G	p.Asn557Lys	Missense	1671	557	1	EC5	Paternal(Unknown)	18	NA	NA	NA	NA	NA	NA	NA	NA	NA	NA	NA	NA	NA	NA	.	.	.	.	0	D	0.999	D	0.996	D	24.6	1	D	-0.089	[23]	Father's clinical feature: Unknown
300	Male(Unknown)	c.1671C>G	p.Asn557Lys	Missense	1671	557	1	EC5	Unknown	NA	NA	NA	NA	NA	NA	NA	NA	NA	NA	+	+				.	.	.	.	0	D	0.999	D	0.996	D	24.6	1	D	-0.089	[21]
301	Male(Hemizygous)	c.1672G>C	p.Asp558His	Missense	1672	558	1	EC5	Unknown	114	NA	NA	NA	NA	NA	NA	NA	NA	NA	NA	NA	NA	NA	NA	.	.	.	.	0.001	D	1	D	0.999	D	27.6	1	D	7.905	[23]
302	Female	c.1676_1682delinsGGTGCG	p.Asn559Argfs*10	Frameshift	1676	559	1	EC5	De novo	32	+		+				+		+		+				.	.	.	.	.	.	.	.	.	.	.	.	.	.	[45]
303	Female	c.1681C>T	p.Pro561Ser	Missense	1681	561	1	EC5	Unknown	NA	NA	NA	NA	NA	NA	NA	NA	NA	NA	NA	NA	NA	NA	NA	.	.	.	.	0	D	1	D	0.998	D	25.5	1	D	10.003	[4]
304	Female	c.1681C>T	p.Pro561Ser	Missense	1681	561	1	EC5	De novo	14	+		+						+	NA	NA	NA	NA	NA	.	.	.	.	0	D	1	D	0.998	D	25.5	1	D	10.003	[40]
305	Female	c.1681C>T	p.Pro561Ser	Missense	1681	561	1	EC5	De novo	14	+	+							+	+	NA	NA	NA	NA	.	.	.	.	0	D	1	D	0.998	D	25.5	1	D	10.003	[29]
306	Female	c.1682C>G	p.Pro561Arg	Missense	1682	561	1	EC5	Paternal(Unknown)	11		+				+	+	+				+			.	.	.	.	0	D	1	D	0.999	D	26.4	1	D	10.003	[7]	Father's clinical feature: Unaffected
307	Male(Mosaic)	c.1682C>G	p.Pro561Arg	Missense	1682	561	1	EC5	Unknown	7	+	+	+			+	+		+		+				.	.	.	.	0	D	1	D	0.999	D	26.4	1	D	10.003	[5]
308	Female	c.1683_1696del	p.Val562Thrfs*4	Frameshift	1683	562	1	EC5	Paternal(Unknown)	11	NA	NA	NA	NA	NA	NA	NA	NA	NA	NA	NA	NA	NA	NA	.	.	.	.	.	.	.	.	.	.	.	.	.	.	[23]	Father's clinical feature: Unknown
309	Female	c.1700C>T	p.Pro567Leu	Missense	1700	567	1	EC5-EC6	Maternal	15	+	+			+	+			+				0.5	0.5	.	.	.	.	0.322	T	1	D	0.999	D	7.592	1	D	8.137	[7]
310	Female	c.1700C>T	p.Pro567Leu	Missense	1700	567	1	EC5-EC6	De novo	3							+		+	+			+		.	.	.	.	0.322	T	1	D	0.999	D	7.592	1	D	8.137	[3]
311	Female	c.1700C>T	p.Pro567Leu	Missense	1700	567	1	EC5-EC6	De novo	3							+		+	+	NA	NA	NA	NA	.	.	.	.	0.322	T	1	D	0.999	D	7.592	1	D	8.137	[45]	IQ=46
312	Female	c.1710_1716delCGGCACT	p.Asn570Lysfs*12	Frameshift	1710	570	1	EC6	Unknown	NA	NA	NA	NA	NA	NA	NA	NA	NA	NA	NA	NA	NA	NA	NA	.	.	.	.	.	.	.	.	.	.	.	.	.	.	[42]	c.2567delCGGCACT was corrected.
313	Female	c.1710_1716delCGGCACT	p.Asn570Lysfs*12	Frameshift	1710	570	1	EC6	Unknown	25			+						+	+	NA	NA	NA	NA	.	.	.	.	.	.	.	.	.	.	.	.	.	.	[44]	IQ=88
314	Female	c.1710_1716del	p.Asn570Lysfs*12	Frameshift	1710	570	1	EC6	De novo	27	NA	NA	NA	NA	NA	NA	NA	NA	NA	NA	NA	NA	NA	NA	.	.	.	.	.	.	.	.	.	.	.	.	.	.	[23]
315	Female	c.1710_1716delCGGCACT	p.Asn570Lysfs*12	Frameshift	1710	570	1	EC6	De novo	25	+		+				+		+		NA	NA	NA	NA	.	.	.	.	.	.	.	.	.	.	.	.	.	.	[45]	DQ=93
316	Male(Mosaic)	c.1720G>T	p.Glu574*	Nonsense	1720	574	1	EC6	De novo	8	NA	NA	NA	NA	NA	NA	NA	NA	NA	NA	NA	NA	NA	NA	.	.	.	.	.	.	.	.	.	.	37	1	A	7.905	[23]
317	Female	c.1748T>C	p.Ile583Thr	Missense	1748	583	1	EC6	Paternal(Unknown)	48		+								+	NA	NA	NA	NA	.	.	.	.	0.313	T	0.384	B	0.124	B	14.25	0.992	D	6.236	[38]	Father's clinical feature: Unknown
318	Female	c.1765_1766delGT	p.Val589Cysfs*8	Frameshift	1765	589	1	EC6	De novo	9	+						+	+	+	+	NA	NA	NA	NA	.	.	.	.	.	.	.	.	.	.	.	.	.	.	[27]	IQ=67-72
319	Female	c.1765_1766delGT	p.Val589Cysfs*8	Frameshift	1765	589	1	EC6	De novo	8	+		+				+		+		NA	NA	NA	NA	.	.	.	.	.	.	.	.	.	.	.	.	.	.	[45]	IQ=67
320	Female	c.1780G>C	p.Asp594His	Missense	1780	594	1	EC6	De novo	10	+		+		+	+	+		+	+			+		.	.	.	.	0	D	1	D	1	D	26.1	1	D	7.905	[46]
321	Female	c.1786G>C	p.Asp596His	Missense	1786	596	1	EC6	Paternal(Unknown)	17	+		+				+		+	+	+				.	.	.	.	0	D	1	D	1	D	26.6	1	D	7.905	[45]	Father's clinical feature: Unknown
322	Female	c.1787A>G	p.Asp596Gly	Missense	1787	596	1	EC6	De novo	9	+	+	+			+			+			+			.	.	.	.	0	D	0.999	D	0.999	D	25.3	1	D	8.017	[20]
323	Female	c.1787A>T	p.Asp596Val	Missense	1787	596	1	EC6	Paternal(Unknown)	5							+		+	+			+		.	.	.	.	0	D	1	D	0.999	D	25.9	1	D	8.017	[19]	Father's clinical feature: Unknown
324	Female	c.1802G>A	p.Gly601Asp	Missense	1802	601	1	EC6	Unknown	12	+	+						+	+		+				.	.	.	.	0.001	D	1	D	1	D	27.1	1	D	7.905	[46]
325	Female	c.1804C>T	p.Arg602*	Nonsense	1804	602	1	EC6	De novo	NA	NA	NA	NA	NA	NA	NA	NA	NA	NA	NA	NA	NA	NA	NA	.	.	.	.	.	.	.	.	.	.	37	1	A	1.8	[8]
326	Female	c.1804C>T	p.Arg602*	Nonsense	1804	602	1	EC6	De novo	12	+		+			+	+		+				+		.	.	.	.	.	.	.	.	.	.	37	1	A	1.8	[45]
327	Female	c.1804C>T	p.Arg602*	Nonsense	1804	602	1	EC6	De novo	0.5	+	+					+		+			+			.	.	.	.	.	.	.	.	.	.	37	1	A	1.8	[49]
328	Female	c.1804C>T	p.Arg602*	Nonsense	1804	602	1	EC6	De novo	8	+	+					+	+	+	+	NA	NA	NA	NA	.	.	.	.	.	.	.	.	.	.	37	1	A	1.8	[29]
329	Female	c.1810A>C	p.Thr604Pro	Missense	1810	604	1	EC6	De novo	6	NA	NA	NA	NA	NA	NA	NA	NA	NA	NA	NA	NA	NA	NA	.	.	.	.	0.002	D	0.958	D	0.75	P	24.2	1	D	2.699	[23]
330	Female	c.1825G>T	p.Glu609*	Nonsense	1825	609	1	EC6	Unknown	8	+	+					+		+	+	NA	NA	NA	NA	.	.	.	.	.	.	.	.	.	.	40	1	A	6.081	[28]
331	Female	c.1852G>A	p.Asp618Asn	Missense	1852	618	1	EC6	Maternal	8		+							+				+		.	.	.	.	0.018	D	1	D	0.999	D	27.7	1	D	6.17	[7]
332	Female	c.1863dupT	p.Gly622Trpfs*18	Frameshift	1863	622	1	EC6	De novo	12	+		+	+					+	+		+			.	.	.	.	.	.	.	.	.	.	.	.	.	.	[46]
333	Male(Mosaic)	c.1864G>C	p.Gly622Arg	Missense	1864	622	1	EC6	De novo	5	+					+	+		+	+			+		.	.	.	.	0.022	D	1	D	1	D	26.3	1	D	7.905	[5]
334	Female	c.1873A>G	p.Arg625Gly	Missense	1873	625	1	EC6	Maternal	6							+			+	NA	NA	NA	NA	.	.	.	.	0.002	D	0.999	D	0.997	D	24.8	1	D	2.56	[38]
335	Female	c.1873A>G	p.Arg625Gly	Missense	1873	625	1	EC6	Maternal	6	NA	NA	NA	NA	NA	NA	NA	NA	NA	NA	NA	NA	NA	NA	.	.	.	.	0.002	D	0.999	D	0.997	D	24.8	1	D	2.56	[23]
336	Female	c.1919T>G	p.Leu640Arg	Missense	1919	640	1	EC6	Unknown	16		+					+				+				.	.	.	.	0	D	0.996	D	0.95	D	25.1	1	D	9.325	[36]	Clinical information: Case B3
337	Female	c.1919T>G	p.Leu640Arg	Missense	1919	640	1	EC6	De novo	14	NA	NA	NA	NA	NA	NA	NA	NA	NA	NA	NA	NA	NA	NA	.	.	.	.	0	D	0.996	D	0.95	D	25.1	1	D	9.325	[23]
338	Female	c.1924G>A	p.Val642Met	Missense	1924	642	1	EC6	Unknown	NA	NA	NA	NA	NA	NA	NA	NA	NA	NA	NA	NA	NA	NA	NA	.	.	.	.	0.001	D	1	D	0.999	D	28.6	1	D	6.161	[8]
339	Female	c.1942G>C	p.Gly648Arg	Missense	1942	648	1	EC6	De novo	8	NA	NA	NA	NA	NA	NA	NA	NA	NA	NA	NA	NA	NA	NA	.	.	.	.	0	D	1	D	1	D	28.6	1	D	7.905	[23]
340	Female	c.1955T>C	p.Leu652Pro	Missense	1955	652	1	EC6	Paternal(Unknown)	8	+	+					+	+	+	+	NA	NA	NA	NA	.	.	.	.	0	D	1	D	1	D	25.2	1	D	9.325	[2]	IQ=75; Father's clinical feature: Unaffected
341	Female	c.1956_1959delCTCT	p.Ser653Profs*6	Frameshift	1956	653	1	EC6	Unknown	NA	NA	NA	NA	NA	NA	NA	NA	NA	NA	NA	NA	NA	NA	NA	.	.	.	.	.	.	.	.	.	.	.	.	.	.	[8]
342	Female	c.1958_1959del	p.Ser653Cysfs*64	Frameshift	1958	653	1	EC6	De novo	16	NA	NA	NA	NA	NA	NA	NA	NA	NA	NA	NA	NA	NA	NA	.	.	.	.	.	.	.	.	.	.	.	.	.	.	[23]
343	Female	c.1973T>G	p.Val658Gly	Missense	1973	658	1	EC6	Unknown	5			+			+			+	+			+		.	.	.	.	0.02	D	0.994	D	0.873	P	23.4	1	D	9.325	[44]
344	Female	c.1973T>G	p.Val658Gly	Missense	1973	658	1	EC6	Maternal	5	NA	NA	NA	NA	NA	NA	NA	NA	NA	NA	NA	NA	NA	NA	.	.	.	.	0.02	D	0.994	D	0.873	P	23.4	1	D	9.325	[23]
345	Female	c.1973T>G	p.Val658Gly	Missense	1973	658	1	EC6	Maternal	5	+		+			+	+		+	+			+		.	.	.	.	0.02	D	0.994	D	0.873	P	23.4	1	D	9.325	[45]
346	Female	c.1987delT	p.Ser663Profs*13	Frameshift	1987	663	1	EC6	Paternal(Unknown)	41							+		+		NA	NA	NA	NA	.	.	.	.	.	.	.	.	.	.	.	.	.	.	[29]	Father's clinical feature: Unknown
347	Female	c.2012C>G	p.Ser671*	Nonsense	2012	671	1	EC6	Familial	16	+	+						+				+			.	.	.	.	.	.	.	.	.	.	39	1	A	6.151	[37],[9]	Clinical information: C-VI-6
348	Female	c.2012C>G	p.Ser671*	Nonsense	2012	671	1	EC6	Familial	18	+	+							+		NA	NA	NA	NA	.	.	.	.	.	.	.	.	.	.	39	1	A	6.151	[28]
349	Female	c.2019delC	p.Ser674Leufs*2	Frameshift	2019	674	1	EC6-TM	De novo	9		+						+	+				+		.	.	.	.	.	.	.	.	.	.	.	.	.	.	[7]
350	Female	c.2019delC	p.Ser674Leufs*2	Frameshift	2019	674	1	EC6-TM	De novo	4	NA	NA	NA	NA	NA	NA	NA	NA	NA	NA	NA	NA	NA	NA	.	.	.	.	.	.	.	.	.	.	.	.	.	.	[23]
351	Female	c.2030dupT	p.Leu677Phefs*41	Frameshift	2030	677	1	EC6-TM	Familial	10	+	+		+		+							+		.	.	.	.	.	.	.	.	.	.	.	.	.	.	[37],[9]	Clinical information: D-III-10
352	Female	c.2113C>T	p.Arg705*	Nonsense	2113	705	1	CP	De novo	12		+					+				NA	NA	NA	NA	.	.	.	.	.	.	.	.	.	.	37	1	A	0.027	[38]
353	Female	c.2113C>T	p.Arg705*	Nonsense	2113	705	1	CP	De novo	12	NA	NA	NA	NA	NA	NA	NA	NA	NA	NA	NA	NA	NA	NA	.	.	.	.	.	.	.	.	.	.	37	1	A	0.027	[23]
354	Female	c.2113C>T	p.Arg705*	Nonsense	2113	705	1	CP	Paternal(Unknown)	24	+	+					+		+		NA	NA	NA	NA	.	.	.	.	.	.	.	.	.	.	37	1	A	0.027	[29]	Father's clinical feature: Unknown
355	Female	c.2123_2124del	p.Lys708Argfs*9	Frameshift	2123	708	1	CP	Unknown	9							+	+		+		+			.	.	.	.	.	.	.	.	.	.	.	.	.	.	[48]	Clinical information: C:II:1
356	Female	c.2146dupA	p.Ser716Lysfs*2	Frameshift	2146	716	1	CP	Unknown	11		+					+			+	NA	NA	NA	NA	.	.	.	.	.	.	.	.	.	.	.	.	.	.	[38]
357	Female	c.2146dupA	p.Ser716Lysfs*2	Frameshift	2146	716	1	CP	Paternal(Unknown)	11	NA	NA	NA	NA	NA	NA	NA	NA	NA	NA	NA	NA	NA	NA	.	.	.	.	.	.	.	.	.	.	.	.	.	.	[23]	Father's clinical feature: Unknown
358	Female	c.2156T>G	p.Leu719*	Nonsense	2156	719	2	CP	Paternal(Unknown)	13	+		+		+	+			+	+		+			.	.	.	.	.	.	.	.	.	.	39	1	A	1.991	[19],[20]	Father's clinical feature: Unknown
359	Female	Microduplicarion(exons 3,4,5a)	Microduplicarion(exons 3,4,5a)	Microduplicarion(exons 3,4,5a)	2289	763	3	CP	De novo	13	+						+	+	+		NA	NA	NA	NA	.	.	.	.	.	.	.	.	.	.	.	.	.	.	[24]
360	Female	c.2338A>T	p.Lys780*	Nonsense	2338	780	3	CP	De novo	24	NA	NA	NA	NA	NA	NA	NA	NA	NA	NA	NA	NA	NA	NA	.	.	.	.	.	.	.	.	.	.	41	1	A	7.671	[23]
361	Female	c.2341dupA	p.Ile781Asnfs*3	Frameshift	2341	781	3	CP	De novo	14	+						+	+	+	+	+				.	.	.	.	.	.	.	.	.	.	.	.	.	.	[3]
362	Female	c.2341dupA	p.Ile781Asnfs*3	Frameshift	2341	781	3	CP	Unknown	14			+						+	+	NA	NA	NA	NA	.	.	.	.	.	.	.	.	.	.	.	.	.	.	[44]	IQ=91
363	Female	c.2341dupA	p.Ile781Asnfs*3	Frameshift	2341	781	3	CP	De novo	14	NA	NA	NA	NA	NA	NA	NA	NA	NA	NA	NA	NA	NA	NA	.	.	.	.	.	.	.	.	.	.	.	.	.	.	[23]
364	Male(Hemizygous)	c.2341dupA	p.Ile781Asnfs*3	Frameshift	2341	781	3	CP	Maternal	NA	NA	NA	NA	NA	NA	NA	NA	NA	NA	NA	NA	NA	NA	NA	.	.	.	.	.	.	.	.	.	.	.	.	.	.	[23]
365	Female	c.2341dupA	p.Ile781Asnfs*3	Frameshift	2341	781	3	CP	De novo	NA	NA	NA	NA	NA	NA	NA	NA	NA	NA	NA	NA	NA	NA	NA	.	.	.	.	.	.	.	.	.	.	.	.	.	.	[21]
366	Female	c.2341dupA	p.Ile781Asnfs*3	Frameshift	2341	781	3	CP	De novo	13.8	+		+				+		+	+	NA	NA	NA	NA	.	.	.	.	.	.	.	.	.	.	.	.	.	.	[45]	DQ=97
367	Female(Mosaic)	c.2341delA	p.Ile781Serfs*19	Frameshift	2341	781	3	CP	De novo	12	+	+							+		NA	NA	NA	NA	.	.	.	.	.	.	.	.	.	.	.	.	.	.	[29]
368	Male(Unknown)	c.2359C>T	p.Arg787Cys	Missense	2359	787	3	CP	Unknown	NA	NA	NA	NA	NA	NA	NA	NA	NA	NA	+	NA	NA	NA	NA	.	2.804e-05	.	.	0.034	D	0.999	D	0.791	P	33	1	D	4.467	[46]
369	Female	c.2412C>A	p.Cys804*	Nonsense	2412	804	3	CP	Unknown	10	NA	NA	NA	NA	NA	NA	NA	NA	NA	NA	NA	NA	NA	NA	.	.	.	.	.	.	.	.	.	.	38	1	A	2.891	[23]
370	Female	c.2468delT	p.Leu823Argfs*11	Frameshift	2468	823	3	CP	Paternal(Hemizygous)	18	+								+	+	NA	NA	NA	NA	.	.	.	.	.	.	.	.	.	.	.	.	.	.	[50]	Father's clinical feature: Unaffected
371	Female	c.2501dup	p.Asn834Lysfs*13	Frameshift	2501	834	3	CP	Unknown	14	NA	NA	NA	NA	NA	NA	NA	NA	NA	NA	NA	NA	NA	NA	.	.	.	.	.	.	.	.	.	.	.	.	.	.	[23]
372	Female	c.2534C>T	p.Ala845Val	Missense	2534	845	3	CP	Unknown	8		+					+			+			+		.	.	.	.	0.04	D	0.156	B	0.026	B	16.77	0.938	N	6.437	[36]	Clinical information: Case E7
373	Female	c.2537_2538delAC	p.Asn846Thrfs*16	Frameshift	2537	846	3	CP	Unknown	7							+			+		+			.	.	.	.	.	.	.	.	.	.	.	.	.	.	[26]
374	Female	c.2617-1G>A	*	Splicing	*	*	*	*	De novo	11							+	+	+	+		+			.	.	.	.	.	.	.	.	.	.	26.9	1	D	6.908	[31]
375	Female	Microdeletion(exon4-5)	Microdeletion(exon4-5)	Microdeletion(exon4-5)	2617	873	4	CP	Unknown	18	NA	NA	NA	NA	NA	NA	NA	NA	NA	NA	+				.	.	.	.	.	.	.	.	.	.	.	.	.	.	[1]
376	Female	c.2631_2634delTTTT	p.Phe878Thrfs*5	Frameshift	2631	878	4	CP	De novo	15	+	+				+	+	+	+	+		0.5	0.5		.	.	.	.	.	.	.	.	.	.	.	.	.	.	[22]
377	Female	c.2656C>T	p.Arg886*	Nonsense	2656	886	4	CP	Maternal	11	+	+				+			+		+				.	.	.	.	.	.	.	.	.	.	52	1	A	4.889	[7]
378	Female	c.2656C>T	p.Arg886*	Nonsense	2656	886	4	CP	Unknown	NA	NA	NA	NA	NA	NA	NA	NA	NA	NA	NA	NA	NA	NA	NA	.	.	.	.	.	.	.	.	.	.	52	1	A	4.889	[8]
379	Female	c.2656C>T	p.Arg886*	Nonsense	2656	886	4	CP	De novo	12	+	+							+			+			.	.	.	.	.	.	.	.	.	.	52	1	A	4.889	[46]
380	Female	c.2656C>T	p.Arg886*	Nonsense	2656	886	4	CP	Unknown	9		+							+	+			+		.	.	.	.	.	.	.	.	.	.	52	1	A	4.889	[1]
381	Female	c.2656C>T	p.Arg886*	Nonsense	2656	886	4	CP	Maternal	22		+					+			+	NA	NA	NA	NA	.	.	.	.	.	.	.	.	.	.	52	1	A	4.889	[38]
382	Male(Mosaic)	c.2656C>T	p.Arg886*	Nonsense	2656	886	4	CP	De novo	22	NA	NA	NA	NA	NA	NA	NA	NA	NA	NA	NA	NA	NA	NA	.	.	.	.	.	.	.	.	.	.	52	1	A	4.889	[23]
383	Female	c.2656C>T	p.Arg886*	Nonsense	2656	886	4	CP	De novo	3.5	NA	NA	NA	NA	NA	NA	NA	NA	NA	NA	NA	NA	NA	NA	.	.	.	.	.	.	.	.	.	.	52	1	A	4.889	[23]
384	Female	c.2675-6A>G	*	Splicing	*	*	*	*	De novo	6							+	+	+	+			+		.	.	.	.	0.071	T	0.998	D	0.986	D	29.9	1	D	8.158	[31]
385	Female	c.2675G>A	p.Ser892Asn	Missense	2675	892	4	CP	Unknown	8		+								+			+		.	.	.	.	0.007	D	0.981	D	0.932	D	29.3	1	D	6.908	[48]	Clinical information: F:II:1
386	Female	c.2697dupA	p.Glu900Argfs*8	Frameshift	2697	900	5	CP	De novo	7	NA	NA	NA	NA	NA	NA	NA	NA	NA	NA	+				.	.	.	.	.	.	.	.	.	.	.	.	.	.	[31]
387	Female	c.2697dupA	p.Glu900Argfs*8	Frameshift	2697	900	5	CP	De novo	7	+						+		+			+			.	.	.	.	.	.	.	.	.	.	.	.	.	.	[45]
388	Female	c.2705dupA	p.Asn902Lysfs*6	Frameshift	2705	902	5	CP	Maternal	5	+	+	+						+	+			+		.	.	.	.	.	.	.	.	.	.	.	.	.	.	[15]
389	Female	Microdeletion(exon 6)	Microdeletion(exon 6)	Microdeletion(exon 6)	2849	950	6	CP	Maternal	14		+					+			+		+			.	.	.	.	.	.	.	.	.	.	.	.	.	.	[48]	Clinical information: D:IV:2
390	Female	c.2859_2860insT	p.Gly954Trpfs*15	Frameshift	2859	954	6	CP	De novo	1.4	+						+		+				+		.	.	.	.	.	.	.	.	.	.	.	.	.	.	[49]
391	Female	c.2873G>A	p.Arg958Gln	Missense	2873	958	6	CP	Paternal(Unknown)	NA	NA	NA	NA	NA	NA	NA	NA	NA	NA	NA	NA	NA	NA	NA	0.000264901	0.0002	.	.	0.16	T	0.123	B	0.014	B	22.8	0.999	D	3.096	[4],[48]	Father's clinical feature: Unaffected
392	Female	c.2873G>A	p.Arg958Gln	Missense	2873	958	6	CP	Maternal	9	NA	NA	NA	NA	NA	NA	NA	NA	NA	NA	NA	NA	NA	NA	0.000264901	0.0002	.	.	0.16	T	0.123	B	0.014	B	22.8	0.999	D	3.096	[23]
393	Female	c.2885G>A	p.Arg962Gln	Missense	2885	962	6	CP	Unknown	8	NA	NA	NA	NA	NA	NA	NA	NA	NA	NA	NA	NA	NA	NA	0.000264901	5.623e-06	.	.	0.008	D	0.999	D	0.978	D	32	1	D	7.547	[23]
394	Female	c.2885G>A	p.Arg962Gln	Missense	2885	962	6	CP	De novo	8	+		+				+		+				+		0.000264901	5.623e-06	.	.	0.008	D	0.999	D	0.978	D	32	1	D	7.547	[45]
395	Female	c.2903dupA	p.Asp968Glufs*18	Frameshift	2903	968	6	CP	De novo	19		+					+		+		NA	NA	NA	NA	.	.	.	.	.	.	.	.	.	.	.	.	.	.	[31]
396	Female	c.2903dupA	p.Asp968Glufs*18	Frameshift	2903	968	6	CP	De novo	19	+		+				+		+		+				.	.	.	.	.	.	.	.	.	.	.	.	.	.	[45]
397	Female	c.3431_3434del	p.Lys1144Ilefs*51	Frameshift	3431	1144	6	CP	Paternal(Unknown)	18	+		+				+		+	+				+	.	.	.	.	.	.	.	.	.	.	.	.	.	.	[45]	Father's clinical feature: Unknown
398	Male(Mosaic)	Whole gene deletion	Whole gene deletion	Whole gene deletion	*	*	*	*	De novo	12	+	+		+	+		+	+	+	+			0.5	0.5	.	.	.	.	.	.	.	.	.	.	.	.	.	.	[6]	Clinical information: D-III-10
399	Female	Microdeletion(exon1-3)	Microdeletion(exon1-3)	Microdeletion(exon1-3)	*	*	*	*	De novo	9		+						+	+	+			0.5	0.5	.	.	.	.	.	.	.	.	.	.	.	.	.	.	[7]
400	Female	Whole gene deletion	Whole gene deletion	Whole gene deletion	*	*	*	*	Unknown	15			+						+				+		.	.	.	.	.	.	.	.	.	.	.	.	.	.	[7]
401	Female	Whole gene deletion	Whole gene deletion	Whole gene deletion	*	*	*	*	De novo	14		+							+	+			+		.	.	.	.	.	.	.	.	.	.	.	.	.	.	[7]
402	Female	Whole gene deletion	Whole gene deletion	Whole gene deletion	*	*	*	*	Unknown	8		+								+				+	.	.	.	.	.	.	.	.	.	.	.	.	.	.	[47]
403	Female	Whole gene deletion	Whole gene deletion	Whole gene deletion	*	*	*	*	De novo	14		+								+	0.5	0.5			.	.	.	.	.	.	.	.	.	.	.	.	.	.	[47]
404	Female	c.2675+1G>C	*	Splicing	*	*	*	*	Unknown	NA	NA	NA	NA	NA	NA	NA	NA	NA	NA	NA	NA	NA	NA	NA	.	.	.	.	.	.	.	.	.	.	25.7	1	D	6.908	[8]
405	Female	c.2617-1G>A	*	Splicing	*	*	*	*	De novo	11	+						+	+	+	+			+		.	.	.	.	.	.	.	.	.	.	26.9	1	D	6.908	[3]
406	Female	c.2675-6A>G	*	Splicing	*	*	*	*	De novo	7	+						+	+	+	+			+		.	.	.	.	0.071	T	0.998	D	0.986	D	29.9	1	D	8.158	[3]
407	Female	Whole gene deletion	Whole gene deletion	Whole gene deletion	*	*	*	*	Unknown	13	NA	NA	NA	NA	NA	NA	NA	NA	NA	+			+		.	.	.	.	.	.	.	.	.	.	.	.	.	.	[1]
408	Female	c.2675+1G>C	*	Splicing	*	*	*	*	Unknown	4		+							+	+		+			.	.	.	.	.	.	.	.	.	.	25.7	1	D	6.908	[1]
409	Female	Whole gene deletion	Whole gene deletion	Whole gene deletion	*	*	*	*	De novo	15	+					+	+		+			+			.	.	.	.	.	.	.	.	.	.	.	.	.	.	[24]
410	Male(Mosaic)	c.2147+2T>C	*	Splicing	*	*	*	*	De novo	11	+	+			+	+	+	+	+	+	NA	NA	NA	NA	.	.	.	.	.	.	.	.	.	.	23.6	1	D	8.723	[33]	DQ=49
411	Female	Whole gene deletion	Whole gene deletion	Whole gene deletion	*	*	*	*	De novo	18							+			+	NA	NA	NA	NA	.	.	.	.	.	.	.	.	.	.	.	.	.	.	[38]
412	Female	Whole gene deletion	Whole gene deletion	Whole gene deletion	*	*	*	*	De novo	11							+			+	NA	NA	NA	NA	.	.	.	.	.	.	.	.	.	.	.	.	.	.	[38]
413	Female	Whole gene deletion	Whole gene deletion	Whole gene deletion	*	*	*	*	Unknown	7										+	NA	NA	NA	NA	.	.	.	.	.	.	.	.	.	.	.	.	.	.	[38]
414	Female	c.2617-1G>A	*	Splicing	*	*	*	*	Unknown	7			+							+	NA	NA	NA	NA	.	.	.	.	.	.	.	.	.	.	26.9	1	D	6.908	[44]	IQ=20
415	Female	c.2676-6A>G	*	Splicing	*	*	*	*	Unknown	7			+			+			+	+	NA	NA	NA	NA	.	.	.	.	.	.	.	.	.	.	.	.	.	.	[44]	IQ=20
416	Female	Whole gene deletion	Whole gene deletion	Whole gene deletion	*	*	*	*	Unknown	15			+						+		NA	NA	NA	NA	.	.	.	.	.	.	.	.	.	.	.	.	.	.	[44]	IQ=83
417	Female	Whole gene deletion	Whole gene deletion	Whole gene deletion	*	*	*	*	Paternal(Unknown)	6	+	+						+	+	+		+			.	.	.	.	.	.	.	.	.	.	.	.	.	.	[17]	Twin; Father's clinical feature: Unknown
418	Female	Whole gene deletion	Whole gene deletion	Whole gene deletion	*	*	*	*	De novo	15	NA	NA	NA	NA	NA	NA	NA	NA	NA	NA	NA	NA	NA	NA	.	.	.	.	.	.	.	.	.	.	.	.	.	.	[23]
419	Male(Mosaic)	c.2147+2T>C	*	Splicing	*	*	*	*	De novo	11	NA	NA	NA	NA	NA	NA	NA	NA	NA	NA	NA	NA	NA	NA	.	.	.	.	.	.	.	.	.	.	23.6	1	D	8.723	[23]
420	Female	c.2849-1G>C	*	Splicing	*	*	*	*	Unknown	11	NA	NA	NA	NA	NA	NA	NA	NA	NA	NA	NA	NA	NA	NA	.	.	.	.	.	.	.	.	.	.	23.7	1	D	7.568	[23]
421	Female	Whole gene deletion	Whole gene deletion	Whole gene deletion	*	*	*	*	De novo	28	NA	NA	NA	NA	NA	NA	NA	NA	NA	NA	NA	NA	NA	NA	.	.	.	.	.	.	.	.	.	.	.	.	.	.	[23]
422	Female	Whole gene deletion	Whole gene deletion	Whole gene deletion	*	*	*	*	De novo	10	NA	NA	NA	NA	NA	NA	NA	NA	NA	NA	NA	NA	NA	NA	.	.	.	.	.	.	.	.	.	.	.	.	.	.	[23]
423	Female	Whole gene deletion	Whole gene deletion	Whole gene deletion	*	*	*	*	Unknown	8	NA	NA	NA	NA	NA	NA	NA	NA	NA	NA	NA	NA	NA	NA	.	.	.	.	.	.	.	.	.	.	.	.	.	.	[23]
424	Female	c2617-1G>A	*	Splicing	*	*	*	*	De novo	11	NA	NA	NA	NA	NA	NA	NA	NA	NA	NA	NA	NA	NA	NA	.	.	.	.	.	.	.	.	.	.	26.9	1	D	6.908	[23]
425	Female	Whole gene deletion	Whole gene deletion	Whole gene deletion	*	*	*	*	De novo	8	NA	NA	NA	NA	NA	NA	NA	NA	NA	NA	NA	NA	NA	NA	.	.	.	.	.	.	.	.	.	.	.	.	.	.	[23]
426	Female	c.2675-6A>G	*	Splicing	*	*	*	*	De novo	6	NA	NA	NA	NA	NA	NA	NA	NA	NA	NA	NA	NA	NA	NA	.	.	.	.	0.071	T	0.998	D	0.986	D	29.9	1	D	8.158	[23]
427	Female	Whole gene deletion	Whole gene deletion	Whole gene deletion	*	*	*	*	De novo	15	NA	NA	NA	NA	NA	NA	NA	NA	NA	NA	NA	NA	NA	NA	.	.	.	.	.	.	.	.	.	.	.	.	.	.	[23]
428	Female	c.2676-6A>G	*	Splicing	*	*	*	*	De novo	7	+		+				+		+	+				+	.	.	.	.	.	.	.	.	.	.	.	.	.	.	[45]
429	Female	c.2617-1G>A	*	Splicing	*	*	*	*	De novo	11.6			+				+		+	+				+	.	.	.	.	.	.	.	.	.	.	26.9	1	D	6.908	[45]
430	Female	Whole gene deletion	Whole gene deletion	Whole gene deletion	*	*	*	*	De novo	1.6	+	+					+		+				0.5	0.5	.	.	.	.	.	.	.	.	.	.	.	.	.	.	[49]
431	Female	Whole gene deletion	Whole gene deletion	Whole gene deletion	*	*	*	*	De novo	13	+	+					+		+		NA	NA	NA	NA	.	.	.	.	.	.	.	.	.	.	.	.	.	.	[29]
432	Female	c.2849-1delG	*	Splicing	*	*	*	*	Maternal	17		+					+	+	+	+	NA	NA	NA	NA	.	.	.	.	.	.	.	.	.	.	.	.	.	.	[29]
433	Female	Whole gene deletion	Whole gene deletion	Whole gene deletion	*	*	*	*	De novo	10	+						+		+		NA	NA	NA	NA	.	.	.	.	.	.	.	.	.	.	.	.	.	.	[29]
434	Female	Whole gene deletion	Whole gene deletion	Whole gene deletion	*	*	*	*	De novo	10	+								+	+	NA	NA	NA	NA	.	.	.	.	.	.	.	.	.	.	.	.	.	.	[19]
435	Female	Whole gene deletion	Whole gene deletion	Whole gene deletion	*	*	*	*	De novo	9	+					+			+					+	.	.	.	.	.	.	.	.	.	.	.	.	.	.	[19]
436	Female	Whole gene deletion	Whole gene deletion	Whole gene deletion	*	*	*	*	Unknown	10	+	+				+			+		+				.	.	.	.	.	.	.	.	.	.	.	.	.	.	[19]
437	Female	c.1178C>T; c.1191G>C	p.Pro393Leu; p.Gln397His	Compound heterozygous missense	1178; 1191	393; 397	1	EC4	Paternal(Unknown)	15	+	+					+		+	+	NA	NA	NA	NA	.	.	.	.	0.0130; 0.0290	D; D	1.00; 0.988	D; D	1.00; 0.917	D; D	26.2; 21.9	1.00; 1.00	D; D	7.99; 1.09	[29]	Father's clinical feature: Unknown
438	Female	c.1249G>C; c.1786G>T	p.Asp417His; p.Asp596Tyr	Compound heterozygous missense	1249; 1786	417; 596	1	EC4; EC6	De novo	5			+				+		+			+			.	.	.	.	0.00100; 0	D; D	1.00; 1.00	D; D	1.00; 1.00	D; D	27.3; 29.1	1.00; 1.00	D; D	7.91; 7.91	[20]
439	Female	c.1372T>C; c.1435G>A	p.Tyr458His; p.Asp479Asn	Compound heterozygous missense	1372; 1435	458; 479	1	EC5	De novo	15							+			+	NA	NA	NA	NA	.	.	.	.	0; 0	D; D	1.00; 1.00	D; D	0.999; 0.999	D; D	25.1; 30.0	1.00; 1.00	D; D	9.33; 7.91	[38]
440	Female	c.608A>C; c.617T>G	p.His203Pro; p.Phe206Cys	Compound heterozygous missense	608; 617	203; 206	1	EC2	De novo	7	+	+			+	+	+	+		+		+			.	.; 5.71E-06	.; 9.17E-05	.	0.202; 0.00200	T; D	0.856; 0.994	P; D	0.473; 0.819	P; P	22.3; 24.1	1.00; 1.00	D; D	3.48; 2.25	[31]
441	Female	c.608A>C; c.617T>G	p.His203Pro; p.Phe206Cys	Compound heterozygous missense	608; 617	203; 206	1	EC2	De novo	12	+		+				+		+			+			.	.; 5.71E-06	.; 9.17E-05	.	0.202; 0.00200	T; D	0.856; 0.994	P; D	0.473; 0.819	P; P	22.3; 24.1	1.00; 1.00	D; D	3.48; 2.25	[45]
442	Female	Whole gene deletion	Whole gene deletion	Whole gene deletion	*	*	*	*	De novo	15	+		+				+		+		NA	NA	NA	NA	.	.	.	.	.	.						.	.	.	[45]	IQ=83
References are linked to Supplemental Reference numbers. SP: signal peptide; EC: extracellular cadherin; TM: transmembrane; CP: cytoplasmic; ".": deanotated
