# Supplementary material for: Comparative characterization of PCDH19 missense and truncating variants in PCDH19-related epilepsy
Source: J Hum Genet. 2020 Dec 2;66(6):569–78. doi: 10.1038/s10038-020-00880-z (PMC8144015; doi:10.1038/s10038-020-00880-z)
Supplement: Supplementary file 5 — Supplemental Table 3 [file 10038_2020_880_MOESM5_ESM.xlsx]

## Sheet: Supplemental Table 3
Supplemental Table 3. Anderson-Darling test results of truncating variants for EC domain regions.
Domain regions	The number of variants	p values
EC1	22	0.01469
EC1-EC2	44	0.04055
EC1-EC3	68	0.2964
EC1-EC4	84	0.09275
EC1-EC5	93	0.0006161
EC1-EC6	110	0.01045
High-frequency variants (c.1091dupC and c.1091delC) were excluded. EC: extracellular cadherin
