# Supplementary material for: Comparative characterization of PCDH19 missense and truncating variants in PCDH19-related epilepsy
Source: J Hum Genet. 2020 Dec 2;66(6):569–78. doi: 10.1038/s10038-020-00880-z (PMC8144015; doi:10.1038/s10038-020-00880-z)
Supplement: Supplementary file 6 — Supplemental Table 4 [file 10038_2020_880_MOESM6_ESM.xlsx]

## Sheet: Supplemental Table 4
Supplemental Table 4. Summary of seizure types and behavioral features.
Seizure-related features	Missense (Total available data: 149)		Truncating (EC1-EC3) (Total available data: 55)		Truncating (EC4-CP) (Total available data: 73)		p values (Missense vs Truncating (EC1-EC3))	p values (Missense vs Truncating (EC4-CP))	p values (Truncating (EC1-EC3) vs Truncating (EC4-CP))
	Patient number	%	Patient number	%	Patient number	%
Febrile seizures	87	58.3893	29	52.7273	48	65.7534	1	1	0.572814
Tonic-clonic seizures	72	48.3221	30	54.5455	32	43.8356	1	1	0.920929
Tonic seizures	43	28.8591	11	20	24	32.8767	0.82198	1	0.468834
Hemiclonic/Unilat	12	8.05369	4	7.27273	3	4.10959	1	1	1
Myoclonic Seizures	12	8.05369	3	5.45455	7	9.58904	1	1	1
Complex partial seizure/absence	26	17.4497	8	14.5455	12	16.4384	1	1	1
Partial(Focal) seizures	101	67.7852	34	61.8182	49	67.1233	1	1	1
Status epilepticus	29	19.4631	8	14.5455	11	15.0685	1	1	1
Cluster	117	78.5235	35	63.6364	57	78.0822	0.141741	1	0.328191
Behavioral features	Missense (Total available data: 150)		Truncating (EC1-EC3) (Total available data: 55)		Truncating (EC4-CP) (Total available data: 73)		p values (Missense vs Truncating (EC1-EC3))	p values (Missense vs Truncating (EC4-CP))	p values (Truncating (EC1-EC3) vs Truncating (EC4-CP))
	Patient number	%	Patient number	%	Patient number	%
Autistic Features/ Behavioral disturbances	87	58	36	65.4545	41	56.1644	1	1	1
p values were calcurated by pair-wise chi-square test and corrected by Bonferroni multiple correction. EC: extracellular cadherin; CP: cytoplasmic
